# Supplementary material for: The short Persian version of motorcycle riding behavior questionnaire and its interchangeability with the full version
Source: PLoS One. 2018 Aug 30;13(8):e0201946. doi: 10.1371/journal.pone.0201946 (PMC6116927; doi:10.1371/journal.pone.0201946)
Supplement: S1 Data — (XLS) [file pone.0201946.s001.xls]

## Sheet: Sheet1
id	age	sex	marrital	b1	b2	b3	b4	b5	b6	b7	b8	b9	b10	b11	b12	b13	b14	b15	b16	b17	b18	b19	b20	b21	b22	b23	b24	b25	b26	b27	b28	b29	b30	b31	b32	b33	b34	b35	b36	b37	b38	b39	b40	b41	b42	b43	b44	b45	b46
1	35	Male	Married	occasionally	often	hardlyevr	hardlyevr	occasionally	hardlyevr	occasionaly	occasionally	never	never	never	never	never	never	never	never	never	never	never	never	never	never	never	never	hardlyevr	never	hardlyevr	occasionaly	hardlyevr	occasionaly	occasionaly	never	occasionaly	never	never	occasionaly	occasionaly	never	occasionaly	never	never	never	never	never	never	never
2	32	Male	Married	hardlyevr	hardlyevr	occasionally	occasionally	occasionally	never	never	never	never	hardlyevr	occasionaly	occasionaly	nearlyallthetime	often	nearlyallthetime	nearlyallthetime	hardlyevr	hardlyevr	hardly	occasionaly	occasionaly	occasionaly	occasionaly	never	never	never	never	hardlyevr	hardlyevr	hardlyevr	often	often	often	often	often	often	often	often	nearlyallthetime	nearlyallthetime	often	often	occasionaly	occasionaly	hardlyevr	hardlyevr
3	25	Male	Single	hardlyevr	hardlyevr	occasionally	occasionally	occasionally	never	never	never	never	hardlyevr	occasionaly	occasionaly	nearlyallthetime	often	nearlyallthetime	nearlyallthetime	never	nearlyallthetime	nearlyallthetime	often	often	occasionaly	hardlyevr	hardlyevr	never	never	never	hardlyevr	hardlyevr	hardlyevr	occasionaly	occasionaly	occasionaly	often	often	often	nearlyallthetime	nearlyallthetime	nearlyallthetime	nearlyallthetime	often	often	occasionaly	occasionaly	hardlyevr	hardlyevr
4	26	Male	Single	hardlyevr	hardlyevr	occasionally	occasionally	occasionally	never	never	never	never	hardlyevr	occasionaly	occasionaly	nearlyallthetime	often	nearlyallthetime	nearlyallthetime	often	nearlyallthetime	nearlyallthetime	often	often	occasionaly	hardlyevr	hardlyevr	never	never	never	hardlyevr	hardlyevr	hardlyevr	occasionaly	occasionaly	occasionaly	often	nearlyallthetime	often	nearlyallthetime	nearlyallthetime	nearlyallthetime	nearlyallthetime	often	often	occasionaly	occasionaly	hardlyevr	hardlyevr
5	22	Male	Single	hardlyevr	hardlyevr	occasionally	occasionally	occasionally	never	never	never	never	hardlyevr	occasionaly	occasionaly	nearlyallthetime	often	nearlyallthetime	nearlyallthetime	hardlyevr	nearlyallthetime	nearlyallthetime	often	often	occasionaly	hardlyevr	hardlyevr	never	never	never	never	never	hardlyevr	occasionaly	occasionaly	occasionaly	often	often	often	nearlyallthetime	nearlyallthetime	nearlyallthetime	nearlyallthetime	often	often	occasionaly	occasionaly	hardlyevr	hardlyevr
6	32	Male	Married	hardlyevr	hardlyevr	occasionally	occasionally	occasionally	never	never	never	never	hardlyevr	occasionaly	occasionaly	often	occasionaly	often	often	hardlyevr	often	often	occasionaly	occasionaly	hardlyevr	hardlyevr	hardlyevr	never	never	never	hardlyevr	hardlyevr	hardlyevr	occasionaly	occasionaly	occasionaly	often	often	often	nearlyallthetime	often	nearlyallthetime	nearlyallthetime	often	often	occasionaly	occasionaly	hardlyevr	hardlyevr
7	36	Male	Married	hardlyevr	hardlyevr	occasionally	occasionally	occasionally	never	never	never	never	hardlyevr	occasionaly	occasionaly	often	often	occasionaly	never	hardlyevr	nearlyallthetime	nearlyallthetime	often	often	occasionaly	hardlyevr	hardlyevr	never	never	never	hardlyevr	hardlyevr	hardlyevr	occasionaly	occasionaly	occasionaly	often	often	often	nearlyallthetime	nearlyallthetime	nearlyallthetime	nearlyallthetime	often	often	occasionaly	occasionaly	hardlyevr	hardlyevr
8	27	Male	Single	hardlyevr	hardlyevr	occasionally	occasionally	occasionally	never	never	never	never	hardlyevr	occasionaly	occasionaly	often	occasionaly	often	often	hardlyevr	often	often	often	often	occasionaly	hardlyevr	hardlyevr	never	never	never	hardlyevr	hardlyevr	hardlyevr	occasionaly	occasionaly	occasionaly	occasionaly	occasionaly	occasionaly	often	often	often	often	occasionaly	occasionaly	hardlyevr	occasionaly	hardlyevr	hardlyevr
9	35	Male	Married	hardlyevr	hardlyevr	occasionally	occasionally	occasionally	never	never	never	never	hardlyevr	occasionaly	occasionaly	often	often	nearlyallthetime	nearlyallthetime	hardlyevr	nearlyallthetime	nearlyallthetime	often	often	occasionaly	hardlyevr	hardlyevr	never	never	never	hardlyevr	hardlyevr	hardlyevr	occasionaly	occasionaly	occasionaly	often	often	often	occasionaly	hardly	hardlyevr	hardlyevr	hardlyevr	hardlyevr	occasionaly	occasionaly	often	often
10	55	Male	Married	hardlyevr	occasionally	hardlyevr	hardlyevr	occasionally	never	never	hardlyevr	occasionally	hardlyevr	hardlyevr	never	hardlyevr	hardlyevr	never	never	hardlyevr	hardlyevr	occasionaly	occasionaly	occasionaly	occasionaly	hardlyevr	hardlyevr	hardlyevr	occasionaly	hardlyevr	hardlyevr	occasionaly	hardlyevr	hardlyevr	hardlyevr	hardlyevr	occasionaly	hardlyevr	hardlyevr	hardlyevr	occasionaly	hardlyevr	occasionaly	occasionaly	often	often	occasionaly	hardlyevr	never
11	23	Male	Single	hardlyevr	occasionally	often	occasionally	occasionally	often	often	occasionally	hardlyevr	occasionally	occasionaly	occasionaly	often	occasionaly	often	occasionaly	occasionaly	hardlyevr	hardly	occasionaly	occasionaly	occasionaly	occasionaly	occasionaly	hardlyevr	hardlyevr	hardlyevr	never	never	occasionaly	often	occasionaly	often	occasionaly	occasionaly	occasionaly	occasionaly	occasionaly	hardlyevr	hardlyevr	hardlyevr	occasionaly	occasionaly	occasionaly	ocasionaly	occasionaly
12	34	Male	Married	hardlyevr	hardlyevr	hardlyevr	hardlyevr	hardlyevr	hardlyevr	hardlyevr	hardlyevr	hardlyevr	hardlyevr	hardlyevr	hardlyevr	hardlyevr	hardlyevr	hardly	hardlyevr	hardlyevr	never	hardly	never	never	never	hardlyevr	hardlyevr	hardlyevr	hardlyevr	hardlyevr	hardlyevr	hardlyevr	hardlyevr	hardlyevr	hardlyevr	hardlyevr	hardlyevr	hardlyevr	hardlyevr	hardlyevr	hardly	hardlyevr	hardlyevr	hardlyevr	hardlyevr	hardlyevr	hardlyevr	hardlyevr	hardlyevr
13	25	Male	Single	hardlyevr	hardlyevr	hardlyevr	hardlyevr	hardlyevr	hardlyevr	hardlyevr	hardlyevr	hardlyevr	hardlyevr	hardlyevr	hardlyevr	hardlyevr	hardlyevr	hardly	hardlyevr	hardlyevr	hardlyevr	hardly	hardlyevr	hardlyevr	hardlyevr	hardlyevr	never	never	never	never	never	never	never	never	never	never	never	never	never	never	never	never	never	never	never	never	never	never	never
14	30	Male	Single	hardlyevr	hardlyevr	hardlyevr	hardlyevr	hardlyevr	hardlyevr	hardlyevr	hardlyevr	hardlyevr	hardlyevr	hardlyevr	hardlyevr	hardlyevr	hardlyevr	hardly	hardlyevr	hardlyevr	never	never	never	never	never	never	never	never	never	never	never	never	never	never	never	never	never	never	never	never	never	never	never	never	never	never	never	never	never
15	26	Male	Married	hardlyevr	hardlyevr	hardlyevr	occasionally	occasionally	never	never	never	never	hardlyevr	occasionaly	occasionaly	nearlyallthetime	often	nearlyallthetime	nearlyallthetime	hardlyevr	nearlyallthetime	nearlyallthetime	often	often	occasionaly	hardlyevr	hardlyevr	never	never	never	hardlyevr	hardlyevr	hardlyevr	occasionaly	occasionaly	occasionaly	often	often	often	nearlyallthetime	nearlyallthetime	nearlyallthetime	nearlyallthetime	often	often	occasionaly	occasionaly	hardlyevr	hardlyevr
16	29	Male	Single	nearlyallthetime	hardlyevr	often	hardlyevr	never	never	hardlyevr	nearlyallthetime	never	never	occasionaly	often	often	never	nearlyallthetime	occasionaly	nearlyallthetime	hardlyevr	occasionaly	hardlyevr	nearlyallthetime	occasionaly	often	hardlyevr	often	hardlyevr	nearlyallthetime	never	never	occasionaly	never	occasionaly	never	often	nearlyallthetime	nearlyallthetime	occasionaly	often	often	hardlyevr	occasionaly	often	never	hardlyevr	ocasionaly	often
17	28	Male	Married	hardlyevr	occasionally	occasionally	never	hardlyevr	never	hardlyevr	never	never	never	hardlyevr	never	never	hardlyevr	never	never	hardlyevr	never	never	never	occasionaly	never	hardlyevr	never	never	hardlyevr	often	occasionaly	occasionaly	occasionaly	often	never	hardlyevr	never	never	never	never	never	never	hardlyevr	never	never	occasionaly	hardlyevr	never	never
18	18	Male	Married	never	hardlyevr	hardlyevr	hardlyevr	occasionally	hardlyevr	occasionaly	occasionally	hardlyevr	hardlyevr	hardlyevr	hardlyevr	hardlyevr	occasionaly	occasionaly	occasionaly	hardlyevr	occasionaly	occasionaly	occasionaly	hardlyevr	hardlyevr	hardlyevr	hardlyevr	hardlyevr	occasionaly	hardlyevr	hardlyevr	occasionaly	hardlyevr	hardlyevr	hardlyevr	hardlyevr	never	hardlyevr	hardlyevr	never	hardly	hardlyevr	hardlyevr	occasionaly	occasionaly	never	hardlyevr	ocasionaly	hardlyevr
19	55	Male	Married	hardlyevr	hardlyevr	hardlyevr	hardlyevr	hardlyevr	hardlyevr	hardlyevr	occasionally	hardlyevr	hardlyevr	never	hardlyevr	occasionaly	hardlyevr	occasionaly	occasionaly	often	never	never	hardlyevr	never	hardlyevr	hardlyevr	never	never	occasionaly	occasionaly	occasionaly	occasionaly	hardlyevr	hardlyevr	hardlyevr	occasionaly	never	hardlyevr	occasionaly	occasionaly	never	hardlyevr	occasionaly	hardlyevr	hardlyevr	never	never	ocasionaly	occasionaly
20	17	Male	Single	never	never	never	never	never	never	never	never	never	never	hardlyevr	never	nearlyallthetime	nearlyallthetime	nearlyallthetime	nearlyallthetime	never	nearlyallthetime	never	nearlyallthetime	never	hardlyevr	never	hardlyevr	never	often	never	never	never	occasionaly	often	never	never	occasionaly	occasionaly	never	occasionaly	nearlyallthetime	nearlyallthetime	hardlyevr	never	never	never	never	ocasionaly	never
21	35	Male	Married	hardlyevr	never	never	never	hardlyevr	hardlyevr	occasionaly	hardlyevr	never	never	never	never	never	never	never	hardlyevr	never	never	hardly	never	hardlyevr	never	hardlyevr	never	never	never	often	occasionaly	hardlyevr	hardlyevr	never	hardlyevr	occasionaly	never	never	occasionaly	occasionaly	never	never	never	never	never	never	never	never	never
22	23	Male	Single	hardlyevr	never	never	hardlyevr	occasionally	often	occasionaly	hardlyevr	hardlyevr	occasionally	hardlyevr	nearlyallthetime	hardlyevr	occasionaly	nearlyallthetime	never	occasionaly	nearlyallthetime	often	never	hardlyevr	never	hardlyevr	hardlyevr	never	never	hardlyevr	nearlyallthetime	occasionaly	hardlyevr	never	nearlyallthetime	nearlyallthetime	never	hardlyevr	nearlyallthetime	nearlyallthetime	hardly	never	occasionaly	occasionaly	occasionaly	occasionaly	never	ocasionaly	never
23	22	Male	Single	never	hardlyevr	hardlyevr	hardlyevr	occasionally	hardlyevr	occasionaly	occasionally	hardlyevr	hardlyevr	hardlyevr	hardlyevr	hardlyevr	occasionaly	occasionaly	occasionaly	occasionaly	occasionaly	occasionaly	occasionaly	hardlyevr	hardlyevr	hardlyevr	hardlyevr	hardlyevr	hardlyevr	hardlyevr	hardlyevr	hardlyevr	hardlyevr	never	hardlyevr	hardlyevr	hardlyevr	never	hardlyevr	hardlyevr	hardly	hardlyevr	hardlyevr	hardlyevr	hardlyevr	hardlyevr	hardlyevr	hardlyevr	hardlyevr
24	25	Male	Single	hardlyevr	hardlyevr	hardlyevr	hardlyevr	hardlyevr	never	hardlyevr	hardlyevr	hardlyevr	hardlyevr	hardlyevr	hardlyevr	hardlyevr	hardlyevr	hardly	never	never	never	never	hardlyevr	never	hardlyevr	hardlyevr	never	never	never	occasionaly	occasionaly	never	hardlyevr	occasionaly	occasionaly	occasionaly	never	hardlyevr	hardlyevr	hardlyevr	hardly	hardlyevr	never	never	never	hardlyevr	never	ocasionaly	never
25	17	Male	Single	occasionally	occasionally	occasionally	hardlyevr	occasionally	occasionally	often	often	never	occasionally	occasionaly	occasionaly	occasionaly	occasionaly	often	nearlyallthetime	nearlyallthetime	never	never	never	hardlyevr	occasionaly	never	hardlyevr	occasionaly	occasionaly	nearlyallthetime	nearlyallthetime	never	nearlyallthetime	hardlyevr	hardlyevr	hardlyevr	hardlyevr	hardlyevr	hardlyevr	hardlyevr	hardly	hardlyevr	never	hardlyevr	never	occasionaly	occasionaly	never	never
26	22	Male	Married	never	never	never	never	never	never	hardlyevr	hardlyevr	hardlyevr	hardlyevr	hardlyevr	hardlyevr	hardlyevr	hardlyevr	hardly	hardlyevr	hardlyevr	hardlyevr	hardly	hardlyevr	hardlyevr	hardlyevr	hardlyevr	hardlyevr	hardlyevr	hardlyevr	hardlyevr	never	never	never	never	never	never	never	never	never	never	never	never	never	hardlyevr	never	never	never	never	never
27	30	Male	Married	occasionally	hardlyevr	never	occasionally	occasionally	often	never	hardlyevr	never	occasionally	occasionaly	never	never	never	never	never	never	never	occasionaly	never	never	never	never	never	never	never	never	nearlyallthetime	nearlyallthetime	hardlyevr	hardlyevr	hardlyevr	occasionaly	often	never	never	never	occasionaly	often	occasionaly	never	never	never	never	never	never
28	27	Male	Married	never	nearlyallthetime	never	never	occasionally	occasionally	occasionaly	occasionally	often	never	never	never	never	never	never	never	never	never	never	never	never	never	never	never	never	never	nearlyallthetime	nearlyallthetime	never	often	never	nearlyallthetime	nearlyallthetime	never	never	never	nearlyallthetime	never	often	never	never	hardlyevr	hardlyevr	never	never	never
29	40	Male	Single	occasionally	often	never	hardlyevr	hardlyevr	hardlyevr	often	often	nearlyallthetime	nearlyallthetime	never	hardlyevr	hardlyevr	hardlyevr	hardly	hardlyevr	hardlyevr	occasionaly	often	hardlyevr	hardlyevr	never	never	never	hardlyevr	occasionaly	hardlyevr	hardlyevr	never	never	hardlyevr	hardlyevr	hardlyevr	occasionaly	occasionaly	often	often	often	often	occasionaly	hardlyevr	never	never	never	hardlyevr	hardlyevr
30	28	Male	Married	nearlyallthetime	often	hardlyevr	never	occasionally	often	never	occasionally	never	often	hardlyevr	nearlyallthetime	hardlyevr	occasionaly	nearlyallthetime	never	often	hardlyevr	occasionaly	nearlyallthetime	never	occasionaly	nearlyallthetime	hardlyevr	often	never	often	occasionaly	nearlyallthetime	never	occasionaly	hardlyevr	often	never	nearlyallthetime	often	hardlyevr	often	never	hardlyevr	often	occasionaly	never	occasionaly	often	hardlyevr
31	17	Male	Single	occasionally	never	never	never	never	never	nearlyallthetime	never	never	occasionally	hardlyevr	never	often	hardlyevr	nearlyallthetime	often	never	occasionaly	often	never	never	never	hardlyevr	never	never	hardlyevr	nearlyallthetime	hardlyevr	occasionaly	hardlyevr	never	occasionaly	nearlyallthetime	never	occasionaly	often	often	never	never	never	hardlyevr	never	often	nearlyallthetime	never	never
32	22	Male	Married	occasionally	hardlyevr	never	occasionally	occasionally	often	never	hardlyevr	never	occasionally	occasionaly	never	never	never	never	never	never	never	hardly	occasionaly	never	never	never	never	never	never	nearlyallthetime	nearlyallthetime	hardlyevr	hardlyevr	hardlyevr	occasionaly	often	never	never	never	occasionaly	often	occasionaly	never	never	never	never	never	never	never
33	26	Male	Single	never	never	hardlyevr	hardlyevr	occasionally	occasionally	occasionaly	occasionally	hardlyevr	hardlyevr	never	never	often	often	occasionaly	nearlyallthetime	often	never	hardly	hardlyevr	hardlyevr	occasionaly	often	often	often	often	nearlyallthetime	nearlyallthetime	nearlyallthetime	nearlyallthetime	nearlyallthetime	often	occasionaly	occasionaly	hardlyevr	never	never	never	never	hardlyevr	occasionaly	occasionaly	occasionaly	often	nearlyallthetime	nearlyallthetime
34	27	Male	Married	never	hardlyevr	nearlyallthetime	nearlyallthetime	nearlyallthetime	often	occasionaly	occasionally	occasionally	hardlyevr	hardlyevr	hardlyevr	never	never	never	never	never	never	hardly	hardlyevr	occasionaly	occasionaly	often	hardlyevr	hardlyevr	nearlyallthetime	nearlyallthetime	nearlyallthetime	often	occasionaly	occasionaly	occasionaly	occasionaly	occasionaly	hardlyevr	hardlyevr	hardlyevr	hardly	never	hardlyevr	hardlyevr	hardlyevr	hardlyevr	often	often	nearlyallthetime
35	20	Male	Single	never	never	never	never	never	never	never	hardlyevr	hardlyevr	hardlyevr	hardlyevr	occasionaly	occasionaly	often	often	often	often	never	never	hardlyevr	hardlyevr	hardlyevr	hardlyevr	hardlyevr	hardlyevr	hardlyevr	hardlyevr	hardlyevr	hardlyevr	hardlyevr	hardlyevr	hardlyevr	hardlyevr	hardlyevr	hardlyevr	hardlyevr	hardlyevr	hardly	hardlyevr	never	never	never	occasionaly	occasionaly	ocasionaly	often
36	25	Male	Single	never	hardlyevr	hardlyevr	occasionally	often	hardlyevr	hardlyevr	hardlyevr	never	occasionally	hardlyevr	never	often	hardlyevr	nearlyallthetime	nearlyallthetime	often	nearlyallthetime	often	often	never	hardlyevr	occasionaly	never	hardlyevr	never	often	often	nearlyallthetime	occasionaly	occasionaly	often	nearlyallthetime	hardlyevr	never	occasionaly	often	hardly	hardlyevr	often	occasionaly	occasionaly	often	never	nearlyallthetime	occasionaly
37	24	Male	Single	never	never	never	hardlyevr	occasionally	occasionally	often	often	nearlyallthetime	hardlyevr	often	never	hardlyevr	never	occasionaly	nearlyallthetime	occasionaly	never	nearlyallthetime	often	nearlyallthetime	hardlyevr	occasionaly	occasionaly	never	never	hardlyevr	occasionaly	often	often	nearlyallthetime	nearlyallthetime	nearlyallthetime	nearlyallthetime	often	occasionaly	occasionaly	often	often	hardlyevr	occasionaly	occasionaly	never	never	never	hardlyevr
38	30	Male	Married	never	hardlyevr	never	never	never	never	occasionaly	occasionally	often	nearlyallthetime	hardlyevr	hardlyevr	occasionaly	often	hardly	occasionaly	never	never	hardly	occasionaly	never	hardlyevr	occasionaly	occasionaly	hardlyevr	never	occasionaly	often	often	nearlyallthetime	nearlyallthetime	often	occasionaly	hardlyevr	never	never	never	never	occasionaly	occasionaly	occasionaly	occasionaly	occasionaly	hardlyevr	hardlyevr	never
39	30	Male	Married	never	hardlyevr	hardlyevr	hardlyevr	occasionally	occasionally	occasionaly	often	nearlyallthetime	nearlyallthetime	nearlyallthetime	occasionaly	hardlyevr	never	never	hardlyevr	occasionaly	never	hardly	hardlyevr	hardlyevr	occasionaly	occasionaly	often	often	occasionaly	often	hardlyevr	hardlyevr	never	never	hardlyevr	occasionaly	occasionaly	occasionaly	often	often	often	often	occasionaly	hardlyevr	hardlyevr	hardlyevr	occasionaly	often	often
40	33	Male	Married	hardlyevr	hardlyevr	hardlyevr	occasionally	occasionally	occasionally	hardlyevr	never	hardlyevr	occasionally	occasionaly	often	often	often	occasionaly	occasionaly	hardlyevr	never	hardly	hardlyevr	hardlyevr	hardlyevr	hardlyevr	occasionaly	occasionaly	hardlyevr	hardlyevr	hardlyevr	hardlyevr	never	never	often	often	often	often	often	often	nearlyallthetime	occasionaly	hardlyevr	hardlyevr	occasionaly	never	never	never	occasionaly
41	27	Male	Married	hardlyevr	occasionally	often	often	occasionally	often	occasionaly	hardlyevr	hardlyevr	occasionally	occasionaly	often	occasionaly	hardlyevr	hardly	hardlyevr	never	never	hardly	hardlyevr	occasionaly	occasionaly	occasionaly	hardlyevr	often	often	occasionaly	hardlyevr	never	never	never	hardlyevr	hardlyevr	occasionaly	occasionaly	hardlyevr	hardlyevr	occasionaly	occasionaly	often	often	occasionaly	occasionaly	hardlyevr	hardlyevr	hardlyevr
42	22	Male	Single	never	never	hardlyevr	hardlyevr	occasionally	often	occasionaly	occasionally	occasionally	hardlyevr	never	never	never	hardlyevr	hardly	occasionaly	occasionaly	hardlyevr	hardly	occasionaly	hardlyevr	never	never	never	hardlyevr	hardlyevr	occasionaly	occasionaly	often	occasionaly	occasionaly	hardlyevr	hardlyevr	never	never	never	never	hardly	occasionaly	often	often	occasionaly	occasionaly	occasionaly	ocasionaly	hardlyevr
43	23	Male	Single	hardlyevr	hardlyevr	occasionally	never	occasionally	occasionally	often	often	nearlyallthetime	nearlyallthetime	nearlyallthetime	often	often	occasionaly	occasionaly	hardlyevr	never	never	hardly	hardlyevr	never	hardlyevr	hardlyevr	hardlyevr	hardlyevr	occasionaly	often	often	often	often	occasionaly	occasionaly	occasionaly	hardlyevr	never	hardlyevr	hardlyevr	hardly	occasionaly	often	often	often	nearlyallthetime	often	nearlyallthetime	nearlyallthetime
44	22	Male	Single	hardlyevr	occasionally	often	never	hardlyevr	hardlyevr	occasionaly	hardlyevr	often	never	hardlyevr	occasionaly	nearlyallthetime	often	nearlyallthetime	occasionaly	hardlyevr	nearlyallthetime	often	often	occasionaly	occasionaly	often	occasionaly	occasionaly	never	often	occasionaly	hardlyevr	never	occasionaly	hardlyevr	often	hardlyevr	hardlyevr	never	never	hardly	occasionaly	often	never	hardlyevr	occasionaly	never	never	never
45	26	Male	Married	never	hardlyevr	hardlyevr	hardlyevr	never	never	hardlyevr	occasionally	never	occasionally	hardlyevr	hardlyevr	nearlyallthetime	nearlyallthetime	occasionaly	often	often	nearlyallthetime	often	often	occasionaly	hardlyevr	occasionaly	never	never	never	hardlyevr	occasionaly	occasionaly	never	hardlyevr	occasionaly	often	nearlyallthetime	nearlyallthetime	often	hardlyevr	hardly	never	never	never	hardlyevr	hardlyevr	occasionaly	ocasionaly	occasionaly
46	32	Male	Married	never	hardlyevr	nearlyallthetime	occasionally	never	never	never	often	nearlyallthetime	nearlyallthetime	often	occasionaly	never	often	nearlyallthetime	occasionaly	often	never	often	nearlyallthetime	never	hardlyevr	hardlyevr	occasionaly	nearlyallthetime	hardlyevr	hardlyevr	occasionaly	never	never	nearlyallthetime	nearlyallthetime	nearlyallthetime	nearlyallthetime	never	hardlyevr	occasionaly	occasionaly	often	hardlyevr	occasionaly	hardlyevr	often	never	hardlyevr	occasionaly
47	28	Male	Single	never	occasionally	occasionally	occasionally	occasionally	often	often	often	often	often	often	often	often	often	often	often	often	hardlyevr	occasionaly	occasionaly	occasionaly	occasionaly	occasionaly	hardlyevr	hardlyevr	hardlyevr	hardlyevr	hardlyevr	occasionaly	occasionaly	occasionaly	occasionaly	occasionaly	hardlyevr	hardlyevr	hardlyevr	hardlyevr	hardly	occasionaly	occasionaly	occasionaly	occasionaly	occasionaly	hardlyevr	hardlyevr	hardlyevr
48	28	Male	Married	hardlyevr	occasionally	occasionally	occasionally	occasionally	occasionally	hardlyevr	hardlyevr	hardlyevr	hardlyevr	hardlyevr	hardlyevr	hardlyevr	hardlyevr	hardly	hardlyevr	hardlyevr	hardlyevr	occasionaly	occasionaly	occasionaly	occasionaly	hardlyevr	hardlyevr	hardlyevr	hardlyevr	hardlyevr	hardlyevr	occasionaly	occasionaly	occasionaly	occasionaly	occasionaly	occasionaly	occasionaly	occasionaly	hardlyevr	occasionaly	occasionaly	occasionaly	occasionaly	occasionaly	occasionaly	occasionaly	ocasionaly	occasionaly
49	40	Male	Married	never	often	often	occasionally	hardlyevr	never	never	never	hardlyevr	often	often	often	occasionaly	occasionaly	occasionaly	hardlyevr	never	never	often	often	occasionaly	hardlyevr	hardlyevr	hardlyevr	never	never	never	never	often	occasionaly	occasionaly	often	occasionaly	hardlyevr	hardlyevr	hardlyevr	hardlyevr	hardly	never	never	hardlyevr	hardlyevr	hardlyevr	occasionaly	never	often
50	48	Male	Married	never	never	hardlyevr	hardlyevr	occasionally	hardlyevr	hardlyevr	hardlyevr	occasionally	occasionally	never	never	often	often	often	often	hardlyevr	never	hardly	never	never	never	never	never	never	never	never	often	often	never	never	hardlyevr	hardlyevr	hardlyevr	hardlyevr	hardlyevr	occasionaly	occasionaly	hardlyevr	hardlyevr	hardlyevr	occasionaly	occasionaly	hardlyevr	hardlyevr	never
51	29	Male	Married	hardlyevr	never	never	never	never	never	never	never	never	never	occasionaly	occasionaly	occasionaly	occasionaly	occasionaly	occasionaly	occasionaly	occasionaly	occasionaly	occasionaly	often	often	often	often	often	often	often	often	often	often	occasionaly	occasionaly	occasionaly	occasionaly	occasionaly	occasionaly	occasionaly	occasionaly	occasionaly	often	often	often	often	often	ocasionaly	occasionaly
52	27	Male	Married	never	hardlyevr	hardlyevr	hardlyevr	hardlyevr	hardlyevr	hardlyevr	hardlyevr	hardlyevr	hardlyevr	hardlyevr	hardlyevr	never	never	never	never	never	never	never	never	never	never	never	never	hardlyevr	hardlyevr	hardlyevr	hardlyevr	hardlyevr	hardlyevr	hardlyevr	hardlyevr	hardlyevr	hardlyevr	hardlyevr	hardlyevr	never	never	never	never	never	never	never	never	never	never
53	29	Male	Single	never	hardlyevr	occasionally	occasionally	occasionally	hardlyevr	often	occasionally	hardlyevr	hardlyevr	occasionaly	often	occasionaly	hardlyevr	hardly	never	never	hardlyevr	occasionaly	hardlyevr	hardlyevr	never	occasionaly	often	occasionaly	occasionaly	hardlyevr	hardlyevr	hardlyevr	hardlyevr	occasionaly	occasionaly	hardlyevr	occasionaly	often	occasionaly	hardlyevr	hardly	never	never	occasionaly	nearlyallthetime	nearlyallthetime	often	ocasionaly	occasionaly
54	22	Male	Single	never	occasionally	never	often	occasionally	hardlyevr	nearlyallthetime	never	hardlyevr	occasionally	hardlyevr	occasionaly	hardlyevr	never	never	never	hardlyevr	hardlyevr	occasionaly	never	never	never	never	never	never	never	nearlyallthetime	hardlyevr	hardlyevr	occasionaly	often	nearlyallthetime	often	never	hardlyevr	occasionaly	often	never	nearlyallthetime	often	never	never	never	never	never	never
55	26	Male	Single	never	hardlyevr	occasionally	never	nearlyallthetime	nearlyallthetime	often	hardlyevr	occasionally	never	occasionaly	often	hardlyevr	occasionaly	never	occasionaly	nearlyallthetime	nearlyallthetime	nearlyallthetime	occasionaly	hardlyevr	often	hardlyevr	never	never	nearlyallthetime	occasionaly	hardlyevr	often	hardlyevr	occasionaly	occasionaly	often	never	occasionaly	often	never	occasionaly	often	never	occasionaly	never	often	never	ocasionaly	often
56	27	Male	Single	hardlyevr	occasionally	occasionally	occasionally	occasionally	hardlyevr	occasionaly	occasionally	hardlyevr	occasionally	occasionaly	occasionaly	hardlyevr	occasionaly	hardly	hardlyevr	hardlyevr	hardlyevr	hardly	occasionaly	occasionaly	occasionaly	hardlyevr	hardlyevr	hardlyevr	hardlyevr	hardlyevr	occasionaly	hardlyevr	hardlyevr	occasionaly	hardlyevr	hardlyevr	hardlyevr	hardlyevr	never	never	never	hardlyevr	hardlyevr	hardlyevr	hardlyevr	occasionaly	hardlyevr	never	never
57	45	Male	Married	never	never	never	hardlyevr	occasionally	hardlyevr	occasionaly	often	occasionally	never	never	never	hardlyevr	hardlyevr	occasionaly	never	never	never	hardly	never	occasionaly	never	never	never	never	never	nearlyallthetime	nearlyallthetime	often	never	occasionaly	often	often	never	never	nearlyallthetime	often	never	hardlyevr	never	never	hardlyevr	hardlyevr	never	never	hardlyevr
58	40	Male	Married	never	never	never	hardlyevr	occasionally	hardlyevr	occasionaly	often	occasionally	never	hardlyevr	occasionaly	often	never	never	never	occasionaly	never	hardly	never	occasionaly	never	never	never	never	never	often	often	occasionaly	never	occasionaly	often	often	never	never	nearlyallthetime	nearlyallthetime	never	hardlyevr	never	never	hardlyevr	hardlyevr	never	never	never
59	24	Male	Single	never	occasionally	never	often	occasionally	hardlyevr	nearlyallthetime	never	hardlyevr	occasionally	hardlyevr	never	nearlyallthetime	never	nearlyallthetime	nearlyallthetime	hardlyevr	hardlyevr	occasionaly	never	never	never	never	never	never	never	nearlyallthetime	hardlyevr	hardlyevr	occasionaly	often	nearlyallthetime	often	never	never	occasionaly	often	never	nearlyallthetime	often		never	never	never	never	never
60	27	Male	Single	hardlyevr	hardlyevr	hardlyevr	hardlyevr	hardlyevr	never	hardlyevr	hardlyevr	hardlyevr	hardlyevr	never	hardlyevr	hardlyevr	hardlyevr	hardly	hardlyevr	hardlyevr	hardlyevr	hardly	occasionaly	occasionaly	occasionaly	occasionaly	hardlyevr	never	hardlyevr	hardlyevr	hardlyevr	hardlyevr	hardlyevr	hardlyevr	hardlyevr	hardlyevr	hardlyevr	hardlyevr	occasionaly	hardlyevr	hardly	hardlyevr	hardlyevr	hardlyevr	hardlyevr	hardlyevr	never	hardlyevr	hardlyevr
61	23	Male	Single	never	occasionally	never	often	occasionally	hardlyevr	nearlyallthetime	never	hardlyevr	occasionally	hardlyevr	never	nearlyallthetime	never	nearlyallthetime	nearlyallthetime	never	hardlyevr	occasionaly	never	never	never	never	never	never	never	nearlyallthetime	hardlyevr	hardlyevr	never	hardlyevr	occasionaly	often	nearlyallthetime	never	occasionaly	often	never	nearlyallthetime	often	never	never	never	never	never	never
62	25	Male	Single	occasionally	occasionally	occasionally	hardlyevr	hardlyevr	hardlyevr	hardlyevr	hardlyevr	hardlyevr	hardlyevr	hardlyevr	occasionaly	occasionaly	occasionaly	occasionaly	occasionaly	hardlyevr	occasionaly	hardly	occasionaly	occasionaly	hardlyevr	hardlyevr	never	never	occasionaly	hardlyevr	hardlyevr	hardlyevr	hardlyevr	hardlyevr	hardlyevr	hardlyevr	hardlyevr	occasionaly	occasionaly	occasionaly	hardly	hardlyevr	hardlyevr	hardlyevr	hardlyevr	never	never	hardlyevr	never
63	24	Male	Married	never	often	hardlyevr	often	nearlyallthetime	never	occasionaly	often	hardlyevr	occasionally	often	occasionaly	never	occasionaly	often	hardlyevr	often	never	hardly	often	hardlyevr	often	nearlyallthetime	often	occasionaly	never	occasionaly	nearlyallthetime	occasionaly	hardlyevr	often	occasionaly	nearlyallthetime	occasionaly	often	hardlyevr	often	hardly	nearlyallthetime	occasionaly	often	nearlyallthetime	occasionaly	never	nearlyallthetime	occasionaly
64	25	Male	Single	never	occasionally	often	never	occasionally	nearlyallthetime	hardlyevr	often	occasionally	often	occasionaly	hardlyevr	occasionaly	nearlyallthetime	occasionaly	never	often	never	never	hardlyevr	never	never	occasionaly	nearlyallthetime	often	never	occasionaly	hardlyevr	hardlyevr	often	occasionaly	never	hardlyevr	occasionaly	nearlyallthetime	nearlyallthetime	occasionaly	often	never	nearlyallthetime	often	never	never	often	never	occasionaly
65	33	Male	Married	occasionally	hardlyevr	occasionally	hardlyevr	hardlyevr	hardlyevr	hardlyevr	hardlyevr	occasionally	hardlyevr	never	hardlyevr	occasionaly	hardlyevr	hardly	hardlyevr	hardlyevr	hardlyevr	hardly	occasionaly	never	never	hardlyevr	hardlyevr	hardlyevr	hardlyevr	hardlyevr	hardlyevr	hardlyevr	hardlyevr	never	never	occasionaly	hardlyevr	never	occasionaly	hardlyevr	hardly	hardlyevr	hardlyevr	hardlyevr	hardlyevr	occasionaly	hardlyevr	hardlyevr	never
66	23	Male	Single	never	never	hardlyevr	never	never	never	never	occasionally	often	never	never	often	often	never	never	hardlyevr	hardlyevr	never	never	hardlyevr	never	never	never	hardlyevr	hardlyevr	hardlyevr	never	hardlyevr	hardlyevr	hardlyevr	hardlyevr	hardlyevr	often	hardlyevr	occasionaly	hardlyevr	hardlyevr	never	hardlyevr	hardlyevr	hardlyevr	hardlyevr	hardlyevr	never	hardlyevr	never
67	58	Male	Married	never	hardlyevr	hardlyevr	never	hardlyevr	never	hardlyevr	occasionally	often	nearlyallthetime	hardlyevr	occasionaly	occasionaly	occasionaly	occasionaly	hardlyevr	hardlyevr	never	hardly	hardlyevr	hardlyevr	never	never	hardlyevr	occasionaly	often	nearlyallthetime	often	occasionaly	occasionaly	occasionaly	occasionaly	occasionaly	hardlyevr	hardlyevr	occasionaly	often	hardly	never	never	never	never	hardlyevr	hardlyevr	hardlyevr	hardlyevr
68	28	Male	Married	never	hardlyevr	hardlyevr	never	hardlyevr	never	hardlyevr	occasionally	often	nearlyallthetime	hardlyevr	occasionaly	occasionaly	occasionaly	occasionaly	hardlyevr	never	never	hardly	hardlyevr	hardlyevr	never	never	hardlyevr	occasionaly	often	nearlyallthetime	often	occasionaly	occasionaly	occasionaly	hardlyevr	hardlyevr	hardlyevr	occasionaly	often	occasionaly	hardly	hardlyevr	hardlyevr	hardlyevr	hardlyevr	occasionaly	hardlyevr	hardlyevr	hardlyevr
69	25	Male	Single	hardlyevr	occasionally	occasionally	never	hardlyevr	never	hardlyevr	never	never	never	hardlyevr	never	hardlyevr	never	never	never	never	never	never	never	occasionaly	never	hardlyevr	never	never	hardlyevr	often	hardlyevr	occasionaly	occasionaly	often	never	hardlyevr	never	never	never	hardlyevr	never	never	never	hardlyevr	never	never	hardlyevr	never	never
70	27	Male	Married	hardlyevr	occasionally	occasionally	never	hardlyevr	never	hardlyevr	never	never	never	hardlyevr	never	never	hardlyevr	never	never	never	never	never	never	occasionaly	never	hardlyevr	never	never	occasionaly	often	occasionaly	occasionaly	often	never	hardlyevr	never	never	never	never	never	never	never	never	never	hardlyevr	hardlyevr	never	never	hardlyevr
71	34	Male	Married	hardlyevr	hardlyevr	hardlyevr	hardlyevr	never	hardlyevr	hardlyevr	hardlyevr	hardlyevr	occasionally	hardlyevr	hardlyevr	occasionaly	occasionaly	hardly	hardlyevr	occasionaly	occasionaly	hardly	hardlyevr	hardlyevr	never	hardlyevr	hardlyevr	hardlyevr	hardlyevr	hardlyevr	occasionaly	hardlyevr	hardlyevr	hardlyevr	never	hardlyevr	never	hardlyevr	hardlyevr	never	never	never	never	hardlyevr	hardlyevr	never	hardlyevr	never	never
72	42	Male	Married	occasionally	occasionally	occasionally	occasionally	occasionally	occasionally	occasionaly	occasionally	occasionally	occasionally	hardlyevr	occasionaly	often	often	occasionaly	often	occasionaly	occasionaly	hardly	hardlyevr	hardlyevr	hardlyevr	hardlyevr	hardlyevr	hardlyevr	often	often	occasionaly	occasionaly	hardlyevr	occasionaly	occasionaly	occasionaly	hardlyevr	occasionaly	occasionaly	hardlyevr	occasionaly	occasionaly	hardlyevr	hardlyevr	hardlyevr	never	never	ocasionaly	occasionaly
73	28	Male	Single	occasionally	often	often	occasionally	occasionally	occasionally	hardlyevr	hardlyevr	hardlyevr	hardlyevr	never	hardlyevr	occasionaly	often	occasionaly	often	often	occasionaly	hardly	often	hardlyevr	hardlyevr	hardlyevr	hardlyevr	never	hardlyevr	hardlyevr	occasionaly	hardlyevr	hardlyevr	hardlyevr	occasionaly	hardlyevr	hardlyevr	hardlyevr	occasionaly	hardlyevr	hardly	occasionaly	hardlyevr	often	occasionaly	hardlyevr	never	never	occasionaly
74	29	Male	Married	never	occasionally	occasionally	occasionally	hardlyevr	hardlyevr	hardlyevr	occasionally	hardlyevr	hardlyevr	never	never	hardlyevr	hardlyevr	hardly	hardlyevr	occasionaly	often	often	occasionaly	occasionaly	occasionaly	hardlyevr	hardlyevr	often	occasionaly	occasionaly	occasionaly	occasionaly	often	hardlyevr	hardlyevr	often	never	occasionaly	often	often	never	hardlyevr	occasionaly	often	often	hardlyevr	hardlyevr	often	hardlyevr
75	49	Male	Married	occasionally	occasionally	hardlyevr	hardlyevr	occasionally	occasionally	hardlyevr	occasionally	hardlyevr	occasionally	hardlyevr	never	occasionaly	never	hardly	hardlyevr	occasionaly	never	never	never	never	never	never	never	never	hardlyevr	hardlyevr	hardlyevr	occasionaly	hardlyevr	hardlyevr	hardlyevr	never	hardlyevr	hardlyevr	occasionaly	often	never	never	hardlyevr	hardlyevr	hardlyevr	hardlyevr	hardlyevr	never	never
76	57	Male	Married	occasionally	occasionally	hardlyevr	hardlyevr	occasionally	occasionally	hardlyevr	occasionally	hardlyevr	occasionally	hardlyevr	never	occasionaly	never	hardly	hardlyevr	occasionaly	never	never	never	never	never	never	hardlyevr	hardlyevr	hardlyevr	hardlyevr	occasionaly	occasionaly	hardlyevr	occasionaly	often	never	never	hardlyevr	hardlyevr	hardlyevr	hardly	never	never	never	never	never	hardlyevr	hardlyevr	never
77	55	Male	Married	occasionally	occasionally	hardlyevr	hardlyevr	occasionally	occasionally	hardlyevr	occasionally	hardlyevr	occasionally	hardlyevr	never	hardlyevr	never	hardly	hardlyevr	occasionaly	never	never	hardlyevr	hardlyevr	never	never	never	never	hardlyevr	hardlyevr	hardlyevr	hardlyevr	occasionaly	hardlyevr	hardlyevr	hardlyevr	never	hardlyevr	hardlyevr	occasionaly	often	never	never	hardlyevr	hardlyevr	hardlyevr	occasionaly	hardlyevr	never
78	25	Male	Single	hardlyevr	hardlyevr	hardlyevr	hardlyevr	occasionally	hardlyevr	hardlyevr	hardlyevr	hardlyevr	hardlyevr	hardlyevr	occasionaly	occasionaly	hardlyevr	occasionaly	hardlyevr	occasionaly	hardlyevr	hardly	occasionaly	hardlyevr	hardlyevr	hardlyevr	never	never	hardlyevr	hardlyevr	hardlyevr	hardlyevr	hardlyevr	hardlyevr	hardlyevr	occasionaly	hardlyevr	occasionaly	occasionaly	occasionaly	never	hardlyevr	hardlyevr	occasionaly	hardlyevr	occasionaly	never	hardlyevr	hardlyevr
79	25	Male	Single	hardlyevr	hardlyevr	never	never	hardlyevr	occasionally	occasionaly	occasionally	hardlyevr	hardlyevr	never	never	hardlyevr	hardlyevr	often	often	often	often	hardly	occasionaly	hardlyevr	hardlyevr	hardlyevr	occasionaly	hardlyevr	never	nearlyallthetime	often	hardlyevr	occasionaly	never	occasionaly	often	never	hardlyevr	often	often	never	occasionaly	hardlyevr	never	hardlyevr	never	never	never	hardlyevr
80	25	Male	Single	hardlyevr	hardlyevr	never	never	hardlyevr	occasionally	occasionaly	occasionally	hardlyevr	hardlyevr	never	never	hardlyevr	hardlyevr	occasionaly	occasionaly	occasionaly	often	hardly	occasionaly	hardlyevr	hardlyevr	hardlyevr	occasionaly	hardlyevr	never	nearlyallthetime	often	hardlyevr	occasionaly	never	occasionaly	often	never	hardlyevr	often	often	never	occasionaly	hardlyevr	never	hardlyevr	never	never	never	hardlyevr
81	28	Male	Married	hardlyevr	hardlyevr	never	never	hardlyevr	occasionally	occasionaly	occasionally	hardlyevr	hardlyevr	never	never	hardlyevr	hardlyevr	occasionaly	occasionaly	occasionaly	often	hardly	occasionaly	hardlyevr	hardlyevr	hardlyevr	occasionaly	hardlyevr	never	nearlyallthetime	often	hardlyevr	occasionaly	never	hardlyevr	occasionaly	never	hardlyevr	often	often	never	occasionaly	hardlyevr	never	hardlyevr	never	never	never	never
82	33	Male	Married	hardlyevr	hardlyevr	never	never	hardlyevr	occasionally	occasionaly	occasionally	hardlyevr	hardlyevr	never	never	hardlyevr	hardlyevr	occasionaly	occasionaly	often	often	hardly	occasionaly	hardlyevr	hardlyevr	hardlyevr	occasionaly	hardlyevr	never	nearlyallthetime	often	hardlyevr	occasionaly	never	occasionaly	often	never	hardlyevr	often	often	never	occasionaly	hardlyevr	never	occasionaly	never	never	never	hardlyevr
83	28	Male	Married	hardlyevr	hardlyevr	never	never	hardlyevr	occasionally	occasionaly	occasionally	hardlyevr	hardlyevr	never	never	hardlyevr	hardlyevr	often	often	often	often	hardly	occasionaly	hardlyevr	occasionaly	hardlyevr	hardlyevr	hardlyevr	never	often	often	never	hardlyevr	hardlyevr	occasionaly	occasionaly	occasionaly	hardlyevr	occasionaly	hardlyevr	occasionaly	occasionaly	hardlyevr	never	occasionaly	hardlyevr	hardlyevr	hardlyevr	hardlyevr
84	25	Male	Single	hardlyevr	hardlyevr	never	never	hardlyevr	occasionally	occasionaly	occasionally	hardlyevr	hardlyevr	never	never	hardlyevr	hardlyevr	occasionaly	occasionaly	often	often	hardly	occasionaly	hardlyevr	hardlyevr	hardlyevr	occasionaly	hardlyevr	never	often	often	hardlyevr	occasionaly	never	occasionaly	often	never	hardlyevr	often	never	never	occasionaly	hardlyevr	never	never	hardlyevr	hardlyevr	never	never
85	25	Male	Single	hardlyevr	hardlyevr	never	never	hardlyevr	occasionally	occasionaly	occasionally	hardlyevr	hardlyevr	never	never	hardlyevr	hardlyevr	often	often	occasionaly	often	hardly	occasionaly	hardlyevr	hardlyevr	hardlyevr	occasionaly	hardlyevr	never	nearlyallthetime	often	hardlyevr	occasionaly	never	occasionaly	often	never	often	often	never	never	occasionaly	hardlyevr	never	hardlyevr	never	never	never	never
86	28	Male	Single	hardlyevr	hardlyevr	never	hardlyevr	hardlyevr	never	hardlyevr	hardlyevr	never	hardlyevr	never	hardlyevr	hardlyevr	hardlyevr	never	never	never	hardlyevr	hardly	occasionaly	hardlyevr	hardlyevr	hardlyevr	never	never	hardlyevr	hardlyevr	occasionaly	occasionaly	hardlyevr	hardlyevr	hardlyevr	hardlyevr	hardlyevr	hardlyevr	occasionaly	hardlyevr	hardly	hardlyevr	hardlyevr	hardlyevr	occasionaly	hardlyevr	hardlyevr	ocasionaly	hardlyevr
87	55	Male	Married	often	nearlyallthetime	hardlyevr	hardlyevr	hardlyevr	occasionally	occasionaly	occasionally	hardlyevr	occasionally	never	never	often	occasionaly	occasionaly	occasionaly	occasionaly	occasionaly	hardly	occasionaly	hardlyevr	never	hardlyevr	never	never	never	nearlyallthetime	occasionaly	occasionaly	occasionaly	occasionaly	hardlyevr	often	never	hardlyevr	occasionaly	often	never	hardlyevr	hardlyevr	hardlyevr	occasionaly	hardlyevr	never	never	never
88	57	Male	Married	often	nearlyallthetime	hardlyevr	hardlyevr	hardlyevr	occasionally	occasionaly	occasionally	hardlyevr	occasionally	never	never	often	occasionaly	occasionaly	occasionaly	occasionaly	occasionaly	hardly	occasionaly	hardlyevr	never	hardlyevr	never	never	never	often	often	occasionaly	occasionaly	occasionaly	hardlyevr	often	never	hardlyevr	occasionaly	often	never	hardlyevr	hardlyevr	hardlyevr	occasionaly	never	never	never	never
89	44	Male	Married	occasionally	occasionally	never	hardlyevr	often	hardlyevr	hardlyevr	often	hardlyevr	never	hardlyevr	hardlyevr	never	never	hardly	never	never	hardlyevr	never	never	occasionaly	never	never	never	never	never	hardlyevr	occasionaly	hardlyevr	hardlyevr	occasionaly	never	often	never	never	often	often	hardly	occasionaly	never	hardlyevr	never	occasionaly	never	often	never
90	56	Male	Married	occasionally	occasionally	never	hardlyevr	often	hardlyevr	hardlyevr	often	often	hardlyevr	never	hardlyevr	hardlyevr	never	never	hardlyevr	never	hardlyevr	never	never	hardlyevr	never	never	never	never	never	often	often	hardlyevr	hardlyevr	occasionaly	never	often	never	never	often	often	never	occasionaly	never	hardlyevr	never	occasionaly	never	often	never
91	48	Male	Married	hardlyevr	hardlyevr	occasionally	occasionally	occasionally	occasionally	occasionaly	hardlyevr	occasionally	hardlyevr	never	hardlyevr	occasionaly	often	often	hardlyevr	hardlyevr	hardlyevr	occasionaly	hardlyevr	never	never	never	never	never	hardlyevr	occasionaly	occasionaly	occasionaly	hardlyevr	never	never	hardlyevr	never	hardlyevr	occasionaly	occasionaly	hardly	hardlyevr	hardlyevr	occasionaly	hardlyevr	hardlyevr	hardlyevr	ocasionaly	never
92	24	Male	Single	never	never	never	hardlyevr	occasionally	hardlyevr	occasionaly	often	occasionally	never	never	hardlyevr	occasionaly	never	never	never	often	never	hardly	never	occasionaly	never	never	never	never	never	often	often	occasionaly	never	occasionaly	often	often	never	never	never	occasionaly	never	hardlyevr	never	never	occasionaly	never	never	never	hardlyevr
93	27	Male	Married	never	never	never	hardlyevr	occasionally	hardlyevr	occasionaly	often	occasionally	never	never	hardlyevr	occasionaly	never	never	never	occasionaly	never	hardly	never	hardlyevr	occasionaly	never	never	never	never	often	nearlyallthetime	often	never	hardlyevr	occasionaly	often	never	never	often	often	never	hardlyevr	never	never	hardlyevr	hardlyevr	never	never	never
94	30	Male	Married	often	nearlyallthetime	hardlyevr	hardlyevr	hardlyevr	occasionally	occasionaly	occasionally	hardlyevr	occasionally	never	never	occasionaly	occasionaly	hardly	hardlyevr	hardlyevr	occasionaly	hardly	occasionaly	hardlyevr	never	hardlyevr	never	never	never	occasionaly	often	occasionaly	occasionaly	occasionaly	hardlyevr	often	never	hardlyevr	occasionaly	often	never	hardlyevr	hardlyevr	hardlyevr	occasionaly	hardlyevr	never	never	never
95	38	Male	Married	never	never	never	hardlyevr	occasionally	hardlyevr	occasionaly	often	hardlyevr	hardlyevr	never	hardlyevr	never	hardlyevr	never	never	hardlyevr	never	hardly	never	hardlyevr	never	never	never	never	never	occasionaly	hardlyevr	occasionaly	hardlyevr	hardlyevr	often	occasionaly	never	hardlyevr	nearlyallthetime	nearlyallthetime	never	hardlyevr	never	never	hardlyevr	hardlyevr	never	never	never
96	26	Male	Single	hardlyevr	never	never	hardlyevr	never	never	never	never	hardlyevr	never	never	never	never	hardlyevr	never	hardlyevr	hardlyevr	never	hardly	hardlyevr	hardlyevr	hardlyevr	never	hardlyevr	hardlyevr	never	hardlyevr	never	hardlyevr	hardlyevr	hardlyevr	hardlyevr	never	never	hardlyevr	occasionaly	occasionaly	occasionaly	occasionaly	hardlyevr	occasionaly	hardlyevr	hardlyevr	never	never	never
97	29	Male	Married	hardlyevr	hardlyevr	never	hardlyevr	hardlyevr	never	never	never	hardlyevr	never	hardlyevr	never	never	never	never	hardlyevr	hardlyevr	hardlyevr	never	never	hardlyevr	never	never	never	never	never	occasionaly	hardlyevr	hardlyevr	never	never	never	hardlyevr	hardlyevr	never	never	hardlyevr	hardly	hardlyevr	hardlyevr	hardlyevr	never	never	occasionaly	ocasionaly	hardlyevr
98	50	Male	Married	occasionally	occasionally	never	hardlyevr	often	hardlyevr	hardlyevr	often	often	hardlyevr	never	hardlyevr	hardlyevr	hardlyevr	never	never	hardlyevr	hardlyevr	never	never	never	hardlyevr	hardlyevr	never	never	never	often	often	hardlyevr	hardlyevr	occasionaly	never	occasionaly	never	never	occasionaly	occasionaly	never	occasionaly	never	hardlyevr	never	occasionaly	never	often	never
99	48	Male	Married	hardlyevr	never	never	hardlyevr	never	never	never	often	occasionally	hardlyevr	never	hardlyevr	hardlyevr	never	never	hardlyevr	never	hardlyevr	never	never	hardlyevr	never	never	never	never	often	often	hardlyevr	hardlyevr	occasionaly	never	often	never	never	often	often	never	hardly	occasionaly	never	hardlyevr	never	occasionaly	never	ocasionaly	never
100	26	Male	Single	occasionally	occasionally	never	hardlyevr	often	hardlyevr	hardlyevr	occasionally	hardlyevr	never	hardlyevr	hardlyevr	never	never	hardly	occasionaly	never	hardlyevr	never	never	hardlyevr	never	never	never	never	never	occasionaly	occasionaly	hardlyevr	hardlyevr	occasionaly	never	often	never	never	occasionaly	never	occasionaly	never	hardlyevr	hardlyevr	never	hardlyevr	occasionaly	ocasionaly	hardlyevr
101	55	Male	Married	occasionally	occasionally	never	hardlyevr	often	hardlyevr	hardlyevr	often	often	hardlyevr	never	hardlyevr	hardlyevr	never	never	hardlyevr	never	hardlyevr	never	never	occasionaly	hardlyevr	never	never	never	never	often	often	hardlyevr	hardlyevr	occasionaly	never	often	never	never	occasionaly	occasionaly	never	occasionaly	never	hardlyevr	never	occasionaly	never	ocasionaly	never
102	55	Male	Married	occasionally	hardlyevr	occasionally	hardlyevr	hardlyevr	occasionally	hardlyevr	hardlyevr	hardlyevr	occasionally	hardlyevr	hardlyevr	occasionaly	hardlyevr	occasionaly	hardlyevr	hardlyevr	hardlyevr	occasionaly	occasionaly	hardlyevr	occasionaly	occasionaly	never	never	hardlyevr	hardlyevr	hardlyevr	hardlyevr	hardlyevr	hardlyevr	hardlyevr	hardlyevr	hardlyevr	hardlyevr	hardlyevr	hardlyevr	hardly	hardlyevr	hardlyevr	hardlyevr	occasionaly	hardlyevr	hardlyevr	hardlyevr	hardlyevr
103	22	Male	Single	hardlyevr	hardlyevr	hardlyevr	hardlyevr	hardlyevr	occasionally	hardlyevr	hardlyevr	hardlyevr	occasionally	hardlyevr	hardlyevr	occasionaly	occasionaly	occasionaly	hardlyevr	occasionaly	occasionaly	occasionaly	occasionaly	hardlyevr	never	hardlyevr	never	never	hardlyevr	hardlyevr	hardlyevr	hardlyevr	hardlyevr	occasionaly	never	never	hardlyevr	hardlyevr	hardlyevr	hardlyevr	never	never	hardlyevr	hardlyevr	hardlyevr	hardlyevr	never	ocasionaly	hardlyevr
104	36	Male	Married	hardlyevr	never	hardlyevr	hardlyevr	hardlyevr	hardlyevr	hardlyevr	hardlyevr	hardlyevr	hardlyevr	hardlyevr	hardlyevr	hardlyevr	hardlyevr	hardly	never	hardlyevr	occasionaly	hardly	occasionaly	hardlyevr	never	never	never	never	occasionaly	hardlyevr	hardlyevr	hardlyevr	hardlyevr	never	hardlyevr	hardlyevr	never	occasionaly	hardlyevr	never	never	never	hardlyevr	hardlyevr	hardlyevr	hardlyevr	hardlyevr	never	never
105	28	Male	Married	often	occasionally	never	never	hardlyevr	hardlyevr	occasionaly	never	never	hardlyevr	never	hardlyevr	often	occasionaly	hardly	never	hardlyevr	never	never	hardlyevr	hardlyevr	hardlyevr	hardlyevr	never	occasionaly	hardlyevr	never	often	often	hardlyevr	occasionaly	never	never	never	hardlyevr	occasionaly	often	never	hardlyevr	never	hardlyevr	hardlyevr	occasionaly	occasionaly	hardlyevr	hardlyevr
106	25	Male	Single	often	occasionally	never	never	hardlyevr	hardlyevr	occasionaly	never	never	hardlyevr	never	hardlyevr	occasionaly	occasionaly	hardly	hardlyevr	never	never	hardly	hardlyevr	hardlyevr	never	never	occasionaly	hardlyevr	never	nearlyallthetime	often	hardlyevr	occasionaly	never	never	hardlyevr	never	hardlyevr	occasionaly	often	never	hardlyevr	never	hardlyevr	occasionaly	occasionaly	hardlyevr	never	never
107	25	Male	Single	hardlyevr	occasionally	hardlyevr	never	hardlyevr	hardlyevr	hardlyevr	hardlyevr	hardlyevr	hardlyevr	hardlyevr	never	never	never	hardly	hardlyevr	hardlyevr	occasionaly	hardly	hardlyevr	hardlyevr	hardlyevr	hardlyevr	never	never	never	often	nearlyallthetime	occasionaly	occasionaly	occasionaly	hardlyevr	often	never	hardlyevr	occasionaly	often	hardly	hardlyevr	hardlyevr	hardlyevr	hardlyevr	occasionaly	hardlyevr	never	never
108	28	Male	Married	often	occasionally	never	never	hardlyevr	hardlyevr	occasionaly	never	never	hardlyevr	hardlyevr	never	hardlyevr	often	occasionaly	never	hardlyevr	never	never	never	never	never	never	occasionaly	hardlyevr	never	nearlyallthetime	nearlyallthetime	hardlyevr	occasionaly	never	never	never	never	hardlyevr	occasionaly	occasionaly	never	nearlyallthetime	never	hardlyevr	never	hardlyevr	hardlyevr	ocasionaly	hardlyevr
109	24	Male	Single	occasionally	occasionally	hardlyevr	hardlyevr	hardlyevr	hardlyevr	hardlyevr	hardlyevr	hardlyevr	hardlyevr	occasionaly	hardlyevr	hardlyevr	occasionaly	occasionaly	hardlyevr	hardlyevr	occasionaly	occasionaly	hardlyevr	hardlyevr	occasionaly	hardlyevr	occasionaly	hardlyevr	occasionaly	hardlyevr	occasionaly	hardlyevr	hardlyevr	occasionaly	hardlyevr	hardlyevr	hardlyevr	occasionaly	hardlyevr	hardlyevr	hardly	occasionaly	occasionaly	nearlyallthetime	occasionaly	often	occasionaly	often	never
110	28	Male	Married	often	hardlyevr	occasionally	hardlyevr	hardlyevr	occasionally	hardlyevr	never	often	occasionally	hardlyevr	occasionaly	hardlyevr	hardlyevr	occasionaly	hardlyevr	occasionaly	often	occasionaly	hardlyevr	hardlyevr	hardlyevr	hardlyevr	hardlyevr	hardlyevr	hardlyevr	hardlyevr	hardlyevr	occasionaly	hardlyevr	hardlyevr	occasionaly	hardlyevr	occasionaly	hardlyevr	hardlyevr	hardlyevr	hardly	occasionaly	hardlyevr	often	often	occasionaly	hardlyevr	hardlyevr	hardlyevr
111	45	Male	Married	often	occasionally	never	never	hardlyevr	hardlyevr	occasionaly	never	never	hardlyevr	never	hardlyevr	often	occasionaly	never	hardlyevr	hardlyevr	never	never	hardlyevr	hardlyevr	never	never	occasionaly	hardlyevr	never	nearlyallthetime	nearlyallthetime	hardlyevr	occasionaly	never	never	never	never	hardlyevr	occasionaly	often	never	hardlyevr	never	hardlyevr	hardlyevr	occasionaly	occasionaly	never	never
112	33	Male	Single	often	occasionally	never	never	hardlyevr	hardlyevr	occasionaly	never	never	hardlyevr	never	hardlyevr	often	occasionaly	hardly	hardlyevr	hardlyevr	never	never	hardlyevr	hardlyevr	never	never	occasionaly	occasionaly	nearlyallthetime	often	occasionaly	hardlyevr	occasionaly	never	never	never	never	hardlyevr	occasionaly	often	never	hardlyevr	never	hardlyevr	hardlyevr	occasionaly	occasionaly	never	never
113	23	Male	Single	often	occasionally	never	never	hardlyevr	hardlyevr	occasionaly	never	never	hardlyevr	never	hardlyevr	often	occasionaly	never	never	never	never	never	never	never	never	never	occasionaly	hardlyevr	never	nearlyallthetime	nearlyallthetime	hardlyevr	occasionaly	never	never	never	never	hardlyevr	occasionaly	often	never	hardlyevr	never	hardlyevr	hardlyevr	occasionaly	occasionaly	never	never
114	22	Male	Single	hardlyevr	hardlyevr	never	never	hardlyevr	occasionally	occasionaly	occasionally	occasionally	hardlyevr	never	never	hardlyevr	hardlyevr	often	often	occasionaly	often	hardly	occasionaly	hardlyevr	hardlyevr	hardlyevr	occasionaly	hardlyevr	never	nearlyallthetime	often	hardlyevr	occasionaly	never	occasionaly	often	never	hardlyevr	often	never	occasionaly	occasionaly	hardlyevr	never	occasionaly	hardlyevr	never	never	never
115	35	Male	Married	hardlyevr	hardlyevr	never	never	hardlyevr	occasionally	occasionaly	occasionally	hardlyevr	hardlyevr	never	never	hardlyevr	hardlyevr	occasionaly	often	occasionaly	occasionaly	hardly	occasionaly	hardlyevr	hardlyevr	hardlyevr	occasionaly	hardlyevr	never	nearlyallthetime	often	hardlyevr	occasionaly	never	occasionaly	often	never	hardlyevr	often	often	never	occasionaly	hardlyevr	never	hardlyevr	hardlyevr	hardlyevr	hardlyevr	hardlyevr
116	28	Male	Married	hardlyevr	hardlyevr	hardlyevr	never	hardlyevr	occasionally	occasionaly	occasionally	hardlyevr	hardlyevr	never	never	hardlyevr	hardlyevr	occasionaly	occasionaly	hardlyevr	often	hardly	occasionaly	hardlyevr	hardlyevr	occasionaly	occasionaly	hardlyevr	never	often	often	hardlyevr	occasionaly	never	occasionaly	often	never	hardlyevr	often	often	never	occasionaly	hardlyevr	never	occasionaly	hardlyevr	never	never	never
117	26	Male	Single	hardlyevr	hardlyevr	never	never	hardlyevr	occasionally	occasionaly	occasionally	hardlyevr	hardlyevr	never	never	hardlyevr	hardlyevr	often	often	often	often	hardly	occasionaly	hardlyevr	hardlyevr	hardlyevr	occasionaly	hardlyevr	never	nearlyallthetime	often	hardlyevr	occasionaly	never	occasionaly	often	never	hardlyevr	often	often	never	occasionaly	hardlyevr	never	occasionaly	hardlyevr	never	never	never
118	37	Male	Married	hardlyevr	hardlyevr	never	never	hardlyevr	occasionally	occasionaly	occasionally	hardlyevr	hardlyevr	never	never	hardlyevr	hardlyevr	occasionaly	occasionaly	occasionaly	often	hardly	occasionaly	hardlyevr	hardlyevr	hardlyevr	occasionaly	hardlyevr	never	nearlyallthetime	often	hardlyevr	occasionaly	never	hardlyevr	occasionaly	never	hardlyevr	often	often	never	occasionaly	hardlyevr	never	occasionaly	never	never	never	never
119	25	Male	Single	hardlyevr	hardlyevr	never	never	hardlyevr	occasionally	occasionaly	occasionally	hardlyevr	hardlyevr	never	never	hardlyevr	hardlyevr	occasionaly	occasionaly	hardlyevr	often	hardly	occasionaly	hardlyevr	hardlyevr	hardlyevr	occasionaly	hardlyevr	never	nearlyallthetime	often	hardlyevr	occasionaly	never	occasionaly	often	never	hardlyevr	often	often	never	occasionaly	hardlyevr	never	occasionaly	hardlyevr	never	never	never
120	24	Male	Single	hardlyevr	hardlyevr	never	never	hardlyevr	occasionally	occasionaly	occasionally	hardlyevr	hardlyevr	never	never	hardlyevr	hardlyevr	often	often	often	often	hardly	occasionaly	hardlyevr	hardlyevr	hardlyevr	occasionaly	hardlyevr	never	nearlyallthetime	often	hardlyevr	occasionaly	never	occasionaly	often	never	hardlyevr	often	never	occasionaly	occasionaly	hardlyevr	never	occasionaly	hardlyevr	never	never	never
121	23	Male	Single	often	nearlyallthetime	hardlyevr	hardlyevr	hardlyevr	occasionally	occasionaly	occasionally	hardlyevr	occasionally	never	never	often	occasionaly	occasionaly	occasionaly	occasionaly	occasionaly	hardly	occasionaly	hardlyevr	never	hardlyevr	never	never	never	often	nearlyallthetime	occasionaly	occasionaly	occasionaly	hardlyevr	often	never	hardlyevr	occasionaly	often	hardly	hardlyevr	hardlyevr	hardlyevr	occasionaly	hardlyevr	never	never	never
122	43	Male	Married	often	occasionally	never	never	hardlyevr	hardlyevr	occasionaly	never	never	never	hardlyevr	never	hardlyevr	often	occasionaly	never	hardlyevr	never	never	never	never	never	never	occasionaly	hardlyevr	never	often	often	hardlyevr	occasionaly	never	never	never	never	hardlyevr	occasionaly	often	never	hardlyevr	never	hardlyevr	hardlyevr	occasionaly	occasionaly	never	never
123	32	Male	Married	often	occasionally	never	never	hardlyevr	hardlyevr	occasionaly	never	never	hardlyevr	never	hardlyevr	often	occasionaly	never	never	never	never	hardly	hardlyevr	hardlyevr	hardlyevr	never	occasionaly	hardlyevr	never	often	often	hardlyevr	occasionaly	never	never	never	never	hardlyevr	occasionaly	often	never	hardlyevr	never	hardlyevr	hardlyevr	occasionaly	occasionaly	never	never
124	50	Male	Married	often	occasionally	never	never	hardlyevr	hardlyevr	occasionaly	never	never	hardlyevr	never	hardlyevr	often	occasionaly	never	never	never	never	never	never	never	never	hardlyevr	hardlyevr	never	never	nearlyallthetime	nearlyallthetime	hardlyevr	occasionaly	never	never	never	never	hardlyevr	occasionaly	often	never	hardlyevr	never	hardlyevr	hardlyevr	occasionaly	occasionaly	never	never
125	37	Male	Married	often	occasionally	never	never	hardlyevr	hardlyevr	occasionaly	never	never	hardlyevr	never	hardlyevr	often	occasionaly	never	never	never	never	never	never	never	never	occasionaly	hardlyevr	never	often	often	hardlyevr	occasionaly	occasionaly	never	never	never	never	hardlyevr	occasionaly	often	never	hardlyevr	never	hardlyevr	hardlyevr	occasionaly	occasionaly	never	never
126	48	Male	Married	often	occasionally	never	never	hardlyevr	hardlyevr	occasionaly	never	never	hardlyevr	never	hardlyevr	often	occasionaly	never	never	hardlyevr	never	never	never	never	never	hardlyevr	occasionaly	hardlyevr	never	often	hardlyevr	hardlyevr	occasionaly	never	never	never	never	occasionaly	often	never	hardly	hardlyevr	never	hardlyevr	occasionaly	occasionaly	occasionaly	never	never
127	36	Male	Married	often	occasionally	never	never	hardlyevr	hardlyevr	occasionaly	never	never	hardlyevr	never	hardlyevr	often	occasionaly	never	never	never	never	never	never	never	never	hardlyevr	never	occasionaly	hardlyevr	never	often	never	hardlyevr	occasionaly	hardlyevr	never	hardlyevr	hardlyevr	hardlyevr	never	never	hardlyevr	hardlyevr	hardlyevr	occasionaly	occasionaly	hardlyevr	never	occasionaly
128	23	Male	Single	often	occasionally	never	never	hardlyevr	hardlyevr	occasionaly	never	never	hardlyevr	never	hardlyevr	often	occasionaly	never	hardlyevr	never	never	never	never	never	never	hardlyevr	hardlyevr	hardlyevr	never	never	occasionaly	hardlyevr	never	hardlyevr	never	hardlyevr	never	hardlyevr	occasionaly	occasionaly	hardly	hardlyevr	hardlyevr	never	hardlyevr	hardlyevr	hardlyevr	never	never
129	29	Male	Married	hardlyevr	occasionally	never	hardlyevr	often	occasionally	hardlyevr	hardlyevr	hardlyevr	hardlyevr	nearlyallthetime	hardlyevr	occasionaly	often	hardly	hardlyevr	hardlyevr	occasionaly	occasionaly	occasionaly	occasionaly	hardlyevr	hardlyevr	often	occasionaly	nearlyallthetime	occasionaly	occasionaly	occasionaly	occasionaly	occasionaly	occasionaly	often	hardlyevr	nearlyallthetime	nearlyallthetime	nearlyallthetime	never	hardlyevr	hardlyevr	hardlyevr	occasionaly	occasionaly	never	never	never
130	28	Male	Married	often	occasionally	hardlyevr	hardlyevr	hardlyevr	hardlyevr	never	hardlyevr	never	hardlyevr	hardlyevr	never	occasionaly	often	often	often	occasionaly	occasionaly	often	occasionaly	hardlyevr	occasionaly	never	occasionaly	hardlyevr	hardlyevr	occasionaly	hardlyevr	occasionaly	hardlyevr	occasionaly	occasionaly	occasionaly	occasionaly	occasionaly	hardlyevr	occasionaly	never	hardlyevr	hardlyevr	hardlyevr	never	hardlyevr	never	ocasionaly	never
131	29	Male	Married	never	never	never	hardlyevr	occasionally	hardlyevr	hardlyevr	hardlyevr	occasionally	occasionally	never	never	often	often	occasionaly	hardlyevr	never	hardlyevr	often	occasionaly	nearlyallthetime	often	hardlyevr	occasionaly	occasionaly	occasionaly	nearlyallthetime	hardlyevr	never	occasionaly	hardlyevr	occasionaly	occasionaly	never	hardlyevr	nearlyallthetime	nearlyallthetime	never	hardlyevr	occasionaly	hardlyevr	hardlyevr	occasionaly	never	hardlyevr	never
132	34	Male	Married	hardlyevr	occasionally	never	hardlyevr	never	hardlyevr	occasionaly	hardlyevr	never	occasionally	occasionaly	hardlyevr	hardlyevr	never	hardly	hardlyevr	never	never	never	never	hardlyevr	never	never	hardlyevr	never	occasionaly	occasionaly	hardlyevr	occasionaly	occasionaly	occasionaly	occasionaly	occasionaly	never	occasionaly	often	often	never	hardlyevr	never	hardlyevr	hardlyevr	never	never	never	never
133	34	Male	Married	occasionally	hardlyevr	hardlyevr	occasionally	never	often	often	hardlyevr	hardlyevr	never	never	often	occasionaly	occasionaly	occasionaly	occasionaly	nearlyallthetime	nearlyallthetime	often	nearlyallthetime	never	never	hardlyevr	occasionaly	occasionaly	hardlyevr	occasionaly	occasionaly	often	often	often	never	occasionaly	never	hardlyevr	nearlyallthetime	hardlyevr	often	often	often	hardlyevr	occasionaly	never	never	often	hardlyevr
134	42	Male	Married	never	hardlyevr	hardlyevr	never	hardlyevr	never	never	hardlyevr	never	hardlyevr	never	hardlyevr	never	never	hardly	hardlyevr	hardlyevr	never	occasionaly	occasionaly	never	never	hardlyevr	never	never	hardlyevr	often	often	occasionaly	hardlyevr	hardlyevr	occasionaly	hardlyevr	never	never	often	often	never	hardlyevr	never	never	hardlyevr	occasionaly	never	hardlyevr	never
135	28	Male	Married	hardlyevr	hardlyevr	never	never	hardlyevr	never	hardlyevr	never	occasionally	hardlyevr	occasionaly	never	hardlyevr	hardlyevr	never	occasionaly	hardlyevr	never	hardly	never	occasionaly	never	hardlyevr	never	hardlyevr	never	nearlyallthetime	nearlyallthetime	never	hardlyevr	hardlyevr	hardlyevr	occasionaly	never	never	occasionaly	occasionaly	never	hardlyevr	never	never	hardlyevr	never	never	never	never
136	30	Male	Married	occasionally	occasionally	never	hardlyevr	hardlyevr	occasionally	occasionaly	occasionally	hardlyevr	occasionally	never	never	often	occasionaly	occasionaly	occasionaly	occasionaly	never	never	never	never	never	never	never	never	never	nearlyallthetime	nearlyallthetime	never	never	occasionaly	never	never	never	never	never	occasionaly	hardly	never	never	never	hardlyevr	never	never	never	never
137	26	Male	Single	never	never	hardlyevr	never	occasionally	never	occasionaly	hardlyevr	nearlyallthetime	occasionally	occasionaly	occasionaly	often	occasionaly	often	hardlyevr	occasionaly	never	never	never	hardlyevr	occasionaly	occasionaly	often	often	hardlyevr	hardlyevr	hardlyevr	never	occasionaly	occasionaly	occasionaly	occasionaly	often	nearlyallthetime	hardlyevr	hardlyevr	hardly	hardlyevr	hardlyevr	hardlyevr	occasionaly	occasionaly	occasionaly	often	occasionaly
138	21	Male	Married	never	occasionally	never	often	occasionally	hardlyevr	nearlyallthetime	never	hardlyevr	occasionally	hardlyevr	never	nearlyallthetime	never	nearlyallthetime	nearlyallthetime	hardlyevr	hardlyevr	occasionaly	never	never	never	never	never	never	never	nearlyallthetime	hardlyevr	hardlyevr	occasionaly	often	nearlyallthetime	often	never	never	occasionaly	often	never	nearlyallthetime	often	never	never	never	never	never	never
139	27	Male	Single	never	occasionally	hardlyevr	hardlyevr	occasionally	hardlyevr	hardlyevr	occasionally	never	occasionally	hardlyevr	occasionaly	hardlyevr	occasionaly	hardly	never	never	never	hardly	never	occasionaly	never	hardlyevr	never	never	occasionaly	often	often	hardlyevr	never	never	never	never	never	hardlyevr	nearlyallthetime	never	never	never	never	never	never	never	never	never	never
140	18	Male	Single	never	never	never	occasionally	hardlyevr	hardlyevr	occasionaly	occasionally	hardlyevr	hardlyevr	occasionaly	occasionaly	nearlyallthetime	often	nearlyallthetime	nearlyallthetime	often	nearlyallthetime	nearlyallthetime	often	nearlyallthetime	nearlyallthetime	hardlyevr	nearlyallthetime	never	occasionaly	hardlyevr	hardlyevr	hardlyevr	never	hardlyevr	often	nearlyallthetime	never	occasionaly	nearlyallthetime	nearlyallthetime	never	never	nearlyallthetime	nearlyallthetime	nearlyallthetime	nearlyallthetime	hardlyevr	never	never
141	28	Male	Married	never	never	occasionally	hardlyevr	occasionally	never	occasionaly	occasionally	hardlyevr	hardlyevr	hardlyevr	hardlyevr	hardlyevr	hardlyevr	never	hardlyevr	hardlyevr	often	hardly	hardlyevr	hardlyevr	hardlyevr	never	occasionaly	occasionaly	often	often	occasionaly	hardlyevr	often	never	occasionaly	never	never	nearlyallthetime	nearlyallthetime	never	hardly	occasionaly	occasionaly	occasionaly	hardlyevr	never	nearlyallthetime	never	hardlyevr
142	20	Male	Single	occasionally	never	never	never	never	never	hardlyevr	occasionally	often	often	occasionaly	hardlyevr	occasionaly	often	occasionaly	nearlyallthetime	hardlyevr	never	hardly	occasionaly	often	nearlyallthetime	nearlyallthetime	often	occasionaly	hardlyevr	never	hardlyevr	occasionaly	often	nearlyallthetime	nearlyallthetime	often	occasionaly	hardlyevr	never	hardlyevr	occasionaly	often	nearlyallthetime	often	nearlyallthetime	never	hardlyevr	ocasionaly	often
143	20	Male	Single	never	never	never	never	never	never	never	never	never	never	never	never	never	never	never	never	never	never	never	never	never	never	never	never	never	never	never	never	never	never	never	never	never	never	never	never	never	never	never	never	never	never	never	never	never	never
144	20	Male	Single	often	often	occasionally	never	nearlyallthetime	often	occasionaly	hardlyevr	often	occasionally	never	nearlyallthetime	often	occasionaly	hardly	never	nearlyallthetime	never	hardly	occasionaly	nearlyallthetime	never	hardlyevr	occasionaly	nearlyallthetime	nearlyallthetime	nearlyallthetime	often	often	often	often	hardlyevr	occasionaly	never	occasionaly	never	hardlyevr	never	never	hardlyevr	occasionaly	never	hardlyevr	occasionaly	hardlyevr	never
145	50	Male	Married	often	hardlyevr	never	never	occasionally	often	often	occasionally	hardlyevr	hardlyevr	never	occasionaly	occasionaly	never	never	never	never	never	never	never	never	never	never	never	never	never	never	never	hardlyevr	hardlyevr	occasionaly	never	never	never	never	never	never	never	occasionaly	never	never	never	never	often	never	never
146	32	Male	Married	never	never	never	never	occasionally	hardlyevr	hardlyevr	never	never	never	never	hardlyevr	never	never	nearlyallthetime	nearlyallthetime	never	never	never	never	hardlyevr	never	never	never	never	never	nearlyallthetime	nearlyallthetime	never	hardlyevr	occasionaly	never	nearlyallthetime	never	never	never	hardlyevr	never	hardlyevr	never	never	never	never	never	ocasionaly	never
147	35	Male	Married	hardlyevr	hardlyevr	hardlyevr	never	never	never	hardlyevr	hardlyevr	hardlyevr	hardlyevr	never	never	hardlyevr	never	hardly	hardlyevr	never	never	never	never	never	never	never	never	never	hardlyevr	nearlyallthetime	nearlyallthetime	occasionaly	often	hardlyevr	nearlyallthetime	nearlyallthetime	never	hardlyevr	nearlyallthetime	nearlyallthetime	hardly	never	never	hardlyevr	hardlyevr	occasionaly	never	never	never
148	28	Male	Married	never	hardlyevr	hardlyevr	occasionally	hardlyevr	hardlyevr	never	never	hardlyevr	never	never	never	never	never	never	never	never	never	hardly	never	never	never	never	never	never	never	often	often	never	hardlyevr	hardlyevr	never	hardlyevr	never	never	hardlyevr	occasionaly	never	never	never	never	never	hardlyevr	never	never	never
149	30	Male	Married	never	hardlyevr	hardlyevr	occasionally	hardlyevr	hardlyevr	never	never	hardlyevr	never	never	never	never	never	never	never	never	never	hardly	never	never	never	never	never	never	never	often	often	never	hardlyevr	hardlyevr	never	hardlyevr	never	never	hardlyevr	occasionaly	never	never	never	never	never	hardlyevr	never	never	never
150	34	Male	Married	hardlyevr	occasionally	never	occasionally	never	never	never	hardlyevr	never	never	never	never	hardlyevr	hardlyevr	hardly	hardlyevr	never	hardlyevr	hardly	never	never	never	never	never	never	never	hardlyevr	hardlyevr	never	never	never	never	occasionaly	never	never	occasionaly	hardlyevr	never	never	never	never	never	never	occasionaly	never	never
151	38	Male	Married	hardlyevr	occasionally	hardlyevr	hardlyevr	occasionally	occasionally	hardlyevr	occasionally	never	hardlyevr	hardlyevr	occasionaly	occasionaly	hardlyevr	hardly	hardlyevr	never	hardlyevr	hardly	occasionaly	occasionaly	never	hardlyevr	never	never	hardlyevr	nearlyallthetime	hardlyevr	hardlyevr	never	never	occasionaly	occasionaly	never	hardlyevr	occasionaly	nearlyallthetime	never	hardlyevr	occasionaly	occasionaly	hardlyevr	never	never	never	never
152	37	Male	Married	hardlyevr	never	never	never	never	never	never	never	never	never	never	never	hardlyevr	hardlyevr	hardly	hardlyevr	never	hardlyevr	hardly	never	hardlyevr	hardlyevr	hardlyevr	hardlyevr	hardlyevr	hardlyevr	often	often	hardlyevr	hardlyevr	never	never	never	never	never	hardlyevr	hardlyevr	never	never	hardlyevr	hardlyevr	hardlyevr	never	often	never	never
153	23	Male	Married	never	hardlyevr	never	never	hardlyevr	never	never	never	never	never	never	never	hardlyevr	hardlyevr	hardly	never	hardlyevr	never	never	never	never	never	never	occasionaly	never	never	nearlyallthetime	nearlyallthetime	never	hardlyevr	hardlyevr	nearlyallthetime	nearlyallthetime	never	never	nearlyallthetime	nearlyallthetime	never	hardlyevr	never	never	never	hardlyevr	never	never	never
154	27	Male	Married	occasionally	occasionally	never	never	hardlyevr	hardlyevr	occasionaly	never	never	hardlyevr	hardlyevr	hardlyevr	often	occasionaly	never	never	never	never	never	never	never	never	never	occasionaly	hardlyevr	never	nearlyallthetime	nearlyallthetime	hardlyevr	occasionaly	never	never	never	never	hardlyevr	occasionaly	often	never	hardlyevr	never	hardlyevr	never	hardlyevr	occasionaly	ocasionaly	never
155	24	Male	Single	occasionally	often	hardlyevr	occasionally	nearlyallthetime	never	often	never	never	often	never	nearlyallthetime	occasionaly	often	hardly	often	hardlyevr	often	nearlyallthetime	often	often	occasionaly	often	hardlyevr	hardlyevr	occasionaly	often	occasionaly	occasionaly	often	occasionaly	occasionaly	nearlyallthetime	often	nearlyallthetime	nearlyallthetime	nearlyallthetime	hardly	nearlyallthetime	occasionaly	hardlyevr	occasionaly	often	never	never	never
156	38	Male	Married	hardlyevr	hardlyevr	never	hardlyevr	occasionally	never	hardlyevr	never	never	hardlyevr	never	never	never	never	never	never	never	occasionaly	never	never	never	never	never	never	never	never	nearlyallthetime	occasionaly	never	occasionaly	often	never	hardlyevr	never	never	never	occasionaly	never	occasionaly	never	never	never	occasionaly	occasionaly	never	never
157	21	Male	Single	hardlyevr	often	never	never	occasionally	hardlyevr	never	occasionally	hardlyevr	never	occasionaly	never	occasionaly	hardlyevr	occasionaly	hardlyevr	occasionaly	hardlyevr	often	nearlyallthetime	occasionaly	occasionaly	hardlyevr	hardlyevr	often	hardlyevr	occasionaly	hardlyevr	occasionaly	never	often	hardlyevr	often	never	occasionaly	nearlyallthetime	often	never	often	hardlyevr	never	never	occasionaly	never	nearlyallthetime	never
158	44	Male	Married	hardlyevr	hardlyevr	hardlyevr	hardlyevr	often	never	hardlyevr	hardlyevr	often	hardlyevr	never	never	never	never	never	never	never	never	occasionaly	never	never	never	never	never	never	never	often	often	never	never	never	never	often	never	never	often	often	never	often	never	never	occasionaly	never	often	often	never
159	30	Male	Married	often	occasionally	hardlyevr	hardlyevr	occasionally	never	hardlyevr	hardlyevr	hardlyevr	hardlyevr	never	never	never	never	often	occasionaly	occasionaly	never	never	never	never	never	never	never	never	hardlyevr	nearlyallthetime	occasionaly	hardlyevr	hardlyevr	never	never	never	hardlyevr	never	hardlyevr	occasionaly	never	never	never	never	never	never	never	never	never
160	24	Male	Married	occasionally	occasionally	never	never	occasionally	occasionally	hardlyevr	occasionally	never	never	never	occasionaly	never	hardlyevr	hardly	never	never	never	hardly	never	hardlyevr	never	never	never	never	never	hardlyevr	never	never	hardlyevr	occasionaly	occasionaly	never	never	never	hardlyevr	hardlyevr	never	hardlyevr	never	never	never	never	never	never	never
161	25	Male	Married	occasionally	often	hardlyevr	hardlyevr	occasionally	often	nearlyallthetime	hardlyevr	occasionally	nearlyallthetime	never	never	occasionaly	often	never	occasionaly	nearlyallthetime	hardlyevr	never	occasionaly	often	never	occasionaly	never	hardlyevr	nearlyallthetime	nearlyallthetime	never	occasionaly	often	hardlyevr	hardlyevr	often	occasionaly	hardlyevr	hardlyevr	nearlyallthetime	never	hardlyevr	nearlyallthetime	never	hardlyevr	hardlyevr	never	never	never
162	26	Male	Married	hardlyevr	occasionally	hardlyevr	occasionally	occasionally	never	occasionaly	never	occasionally	never	never	never	hardlyevr	never	hardly	never	never	never	occasionaly	never	hardlyevr	often	never	never	often	hardlyevr	occasionaly	never	never	hardlyevr	hardlyevr	never	nearlyallthetime	occasionaly	never	hardlyevr	nearlyallthetime	never	never	occasionaly	never	never	hardlyevr	often	hardlyevr	never
163	30	Male	Married	hardlyevr	often	hardlyevr	occasionally	hardlyevr	never	occasionaly	never	often	hardlyevr	never	never	hardlyevr	often	never	never	never	hardlyevr	never	occasionaly	often	never	hardlyevr	never	hardlyevr	nearlyallthetime	never	occasionaly	hardlyevr	often	never	often	occasionaly	often	never	occasionaly	often	hardly	nearlyallthetime	hardlyevr	never	never	never	occasionaly	ocasionaly	never
164	40	Male	Married	often	occasionally	occasionally	often	hardlyevr	occasionally	occasionaly	hardlyevr	never	occasionally	occasionaly	hardlyevr	hardlyevr	occasionaly	often	hardlyevr	hardlyevr	often	occasionaly	hardlyevr	occasionaly	hardlyevr	hardlyevr	never	never	never	often	often	hardlyevr	occasionaly	never	occasionaly	occasionaly	never	hardlyevr	occasionaly	often	hardly	never	hardlyevr	occasionaly	occasionaly	occasionaly	never	never	never
165	22	Male	Single	hardlyevr	occasionally	never	hardlyevr	occasionally	occasionally	occasionaly	never	never	hardlyevr	occasionaly	occasionaly	often	often	never	never	occasionaly	hardlyevr	nearlyallthetime	occasionaly	never	hardlyevr	never	hardlyevr	hardlyevr	nearlyallthetime	never	occasionaly	never	hardlyevr	occasionaly	nearlyallthetime	never	hardlyevr	nearlyallthetime	nearlyallthetime	hardlyevr	hardly	never	hardlyevr	hardlyevr	nearlyallthetime	never	never	never	never
166	45	Male	Married	often	nearlyallthetime	hardlyevr	hardlyevr	hardlyevr	occasionally	occasionaly	occasionally	hardlyevr	occasionally	never	never	often	occasionaly	occasionaly	occasionaly	occasionaly	occasionaly	hardly	occasionaly	hardlyevr	never	hardlyevr	never	never	never	often	nearlyallthetime	occasionaly	occasionaly	occasionaly	hardlyevr	often	never	hardlyevr	occasionaly	often	hardly	hardlyevr	hardlyevr	hardlyevr	occasionaly	hardlyevr	never	never	never
167	35	Male	Married	often	occasionally	never	never	hardlyevr	hardlyevr	occasionaly	never	never	hardlyevr	never	hardlyevr	often	occasionaly	never	never	never	never	never	never	never	never	never	occasionaly	hardlyevr	never	nearlyallthetime	nearlyallthetime	hardlyevr	occasionaly	never	never	never	never	hardlyevr	occasionaly	often	never	hardlyevr	never	hardlyevr	hardlyevr	occasionaly	occasionaly	never	never
168	23	Male	Single	hardlyevr	hardlyevr	never	never	hardlyevr	occasionally	occasionaly	occasionally	hardlyevr	hardlyevr	never	never	hardlyevr	hardlyevr	often	often	often	often	hardly	occasionaly	hardlyevr	hardlyevr	hardlyevr	occasionaly	hardlyevr	never	nearlyallthetime	often	hardlyevr	occasionaly	never	occasionaly	often	never	hardlyevr	often	often	never	occasionaly	hardlyevr	never	occasionaly	hardlyevr	never	never	never
169	22	Male	Single	hardlyevr	hardlyevr	never	never	hardlyevr	occasionally	occasionaly	occasionally	hardlyevr	hardlyevr	never	never	hardlyevr	hardlyevr	often	occasionaly	occasionaly	often	hardly	occasionaly	hardlyevr	hardlyevr	hardlyevr	often	hardlyevr	never	often	occasionaly	hardlyevr	occasionaly	never	occasionaly	often	never	hardlyevr	occasionaly	occasionaly	never	occasionaly	hardlyevr	never	occasionaly	hardlyevr	never	never	never
170	58	Male	Married	hardlyevr	occasionally	hardlyevr	hardlyevr	hardlyevr	hardlyevr	hardlyevr	hardlyevr	occasionally	hardlyevr	never	never	occasionaly	hardlyevr	hardly	occasionaly	hardlyevr	hardlyevr	never	hardlyevr	never	never	never	never	never	hardlyevr	hardlyevr	hardlyevr	never	never	never	never	hardlyevr	never	hardlyevr	hardlyevr	hardlyevr	never	hardlyevr	hardlyevr	hardlyevr	hardlyevr	hardlyevr	never	hardlyevr	never
171	45	Male	Married	hardlyevr	hardlyevr	hardlyevr	hardlyevr	hardlyevr	never	never	never	never	hardlyevr	never	never	hardlyevr	hardlyevr	hardly	hardlyevr	hardlyevr	hardlyevr	hardly	hardlyevr	hardlyevr	hardlyevr	never	never	never	hardlyevr	hardlyevr	hardlyevr	never	hardlyevr	hardlyevr	never	never	never	hardlyevr	hardlyevr	hardlyevr	never	never	hardlyevr	hardlyevr	hardlyevr	hardlyevr	never	hardlyevr	never
172	26	Male	Single	hardlyevr	occasionally	hardlyevr	occasionally	occasionally	hardlyevr	occasionaly	occasionally	hardlyevr	hardlyevr	never	never	occasionaly	hardlyevr	hardly	hardlyevr	never	hardlyevr	never	never	never	never	never	never	never	hardlyevr	hardlyevr	occasionaly	hardlyevr	hardlyevr	never	never	hardlyevr	hardlyevr	hardlyevr	occasionaly	hardlyevr	never	hardlyevr	hardlyevr	hardlyevr	hardlyevr	hardlyevr	never	never	never
173	28	Male	Single	hardlyevr	hardlyevr	hardlyevr	hardlyevr	hardlyevr	hardlyevr	hardlyevr	never	never	hardlyevr	never	never	hardlyevr	hardlyevr	occasionaly	hardlyevr	hardlyevr	hardlyevr	hardly	hardlyevr	hardlyevr	hardlyevr	hardlyevr	never	never	hardlyevr	hardlyevr	never	never	never	never	never	hardlyevr	never	occasionaly	occasionaly	occasionaly	hardly	hardlyevr	hardlyevr	hardlyevr	hardlyevr	hardlyevr	never	never	never
174	24	Male	Single	never	hardlyevr	hardlyevr	hardlyevr	hardlyevr	occasionally	hardlyevr	hardlyevr	never	never	hardlyevr	hardlyevr	never	never	never	never	hardlyevr	hardlyevr	occasionaly	never	never	never	never	never	never	never	nearlyallthetime	hardlyevr	hardlyevr	occasionaly	often	nearlyallthetime	often	never	never	occasionaly	often	never	nearlyallthetime	often	never	never	never	never	never	never
175	29	Male	Married	hardlyevr	occasionally	occasionally	hardlyevr	often	hardlyevr	hardlyevr	hardlyevr	hardlyevr	often	often	occasionaly	hardlyevr	occasionaly	never	hardlyevr	hardlyevr	occasionaly	occasionaly	often	never	hardlyevr	occasionaly	hardlyevr	never	never	occasionaly	occasionaly	often	never	hardlyevr	occasionaly	occasionaly	hardlyevr	never	hardlyevr	occasionaly	often	nearlyallthetime	often	hardlyevr	never	never	never	hardlyevr	occasionaly
176	34	Male	Married	occasionally	often	occasionally	hardlyevr	often	hardlyevr	hardlyevr	occasionally	hardlyevr	hardlyevr	often	occasionaly	hardlyevr	often	occasionaly	never	hardlyevr	occasionaly	occasionaly	often	never	hardlyevr	occasionaly	hardlyevr	never	never	often	occasionaly	often	never	hardlyevr	occasionaly	hardlyevr	never	hardlyevr	occasionaly	often	nearlyallthetime	often	hardlyevr	never	never	never	hardlyevr	hardlyevr	hardlyevr
177	25	Male	Single	hardlyevr	occasionally	hardlyevr	never	often	hardlyevr	hardlyevr	hardlyevr	often	hardlyevr	never	hardlyevr	hardlyevr	hardlyevr	never	never	hardlyevr	occasionaly	occasionaly	often	never	hardlyevr	occasionaly	hardlyevr	never	never	often	occasionaly	nearlyallthetime	never	hardlyevr	occasionaly	hardlyevr	hardlyevr	hardlyevr	hardlyevr	never	often	occasionaly	often	often	often	hardlyevr	never	never	never
178	25	Male	Married	hardlyevr	often	occasionally	never	often	never	never	never	occasionally	hardlyevr	often	occasionaly	hardlyevr	often	occasionaly	never	hardlyevr	occasionaly	occasionaly	often	never	hardlyevr	occasionaly	hardlyevr	never	never	often	occasionaly	nearlyallthetime	never	hardlyevr	often	occasionaly	occasionaly	hardlyevr	never	hardlyevr	occasionaly	often	nearlyallthetime	often	never	never	never	ocasionaly	occasionaly
179	33	Male	Married	hardlyevr	often	occasionally	never	nearlyallthetime	hardlyevr	hardlyevr	hardlyevr	occasionally	hardlyevr	often	occasionaly	hardlyevr	often	occasionaly	never	hardlyevr	hardlyevr	hardly	occasionaly	never	hardlyevr	occasionaly	hardlyevr	never	never	often	occasionaly	nearlyallthetime	never	hardlyevr	occasionaly	occasionaly	occasionaly	never	hardlyevr	occasionaly	often	nearlyallthetime	often	hardlyevr	never	never	never	hardlyevr	hardlyevr
180	36	Male	Married	hardlyevr	often	occasionally	never	nearlyallthetime	hardlyevr	hardlyevr	hardlyevr	occasionally	hardlyevr	often	occasionaly	hardlyevr	often	occasionaly	never	hardlyevr	hardlyevr	hardly	occasionaly	never	hardlyevr	occasionaly	hardlyevr	never	never	often	occasionaly	nearlyallthetime	never	hardlyevr	often	occasionaly	occasionaly	hardlyevr	never	hardlyevr	occasionaly	often	nearlyallthetime	often	never	never	never	ocasionaly	occasionaly
181	38	Male	Married	never	never	never	hardlyevr	occasionally	hardlyevr	occasionaly	often	occasionally	never	never	hardlyevr	occasionaly	never	never	never	often	never	hardly	never	occasionaly	never	never	never	never	never	never	never	often	often	hardlyevr	never	occasionaly	often	often	never	never	often	often	never	hardlyevr	never	never	hardlyevr	hardlyevr	never
182	23	Male	Single	never	never	never	hardlyevr	occasionally	hardlyevr	occasionaly	often	occasionally	never	never	hardlyevr	occasionaly	never	never	never	occasionaly	never	hardly	never	occasionaly	never	never	never	never	never	often	often	occasionaly	hardlyevr	never	often	often	never	never	often	never	hardly	never	never	never	often	never	hardlyevr	hardlyevr	hardlyevr
183	26	Male	Single	never	never	never	hardlyevr	occasionally	hardlyevr	occasionaly	often	occasionally	never	never	hardlyevr	occasionaly	never	never	never	often	never	hardly	never	never	never	never	never	never	never	hardlyevr	hardlyevr	never	hardlyevr	never	hardlyevr	occasionaly	often	never	never	often	never	hardlyevr	never	never	hardlyevr	hardlyevr	never	never	never
184	33	Male	Married	never	never	never	hardlyevr	occasionally	hardlyevr	occasionaly	often	occasionally	never	never	hardlyevr	occasionaly	never	hardly	occasionaly	often	never	hardly	never	occasionaly	never	never	never	never	never	nearlyallthetime	nearlyallthetime	occasionaly	never	occasionaly	often	often	never	often	often	never	hardly	never	never	hardlyevr	hardlyevr	nearlyallthetime	never	never	hardlyevr
185	28	Male	Married	often	nearlyallthetime	hardlyevr	hardlyevr	hardlyevr	occasionally	occasionaly	occasionally	hardlyevr	occasionally	never	never	often	occasionaly	occasionaly	occasionaly	occasionaly	occasionaly	hardly	occasionaly	hardlyevr	never	hardlyevr	never	never	never	often	often	hardlyevr	hardlyevr	hardlyevr	never	often	never	hardlyevr	occasionaly	often	never	hardlyevr	hardlyevr	hardlyevr	hardlyevr	occasionaly	never	never	never
186	25	Male	Married	often	occasionally	never	never	hardlyevr	hardlyevr	occasionaly	never	never	hardlyevr	never	hardlyevr	often	occasionaly	never	never	never	never	never	never	never	never	never	occasionaly	hardlyevr	never	often	often	hardlyevr	occasionaly	never	never	never	never	hardlyevr	occasionaly	often	never	hardlyevr	never	hardlyevr	hardlyevr	occasionaly	occasionaly	never	never
187	27	Male	Married	often	occasionally	never	never	hardlyevr	hardlyevr	occasionaly	never	never	hardlyevr	never	hardlyevr	often	occasionaly	never	never	never	never	never	never	never	hardlyevr	hardlyevr	hardlyevr	hardlyevr	never	often	often	hardlyevr	occasionaly	never	never	never	never	hardlyevr	occasionaly	often	never	hardlyevr	never	hardlyevr	hardlyevr	occasionaly	occasionaly	never	never
188	48	Male	Married	often	nearlyallthetime	hardlyevr	hardlyevr	hardlyevr	occasionally	occasionaly	occasionally	hardlyevr	occasionally	never	never	occasionaly	occasionaly	occasionaly	occasionaly	occasionaly	occasionaly	hardly	occasionaly	never	nearlyallthetime	hardlyevr	never	never	never	occasionaly	nearlyallthetime	occasionaly	occasionaly	occasionaly	hardlyevr	often	never	hardlyevr	occasionaly	often	hardly	hardlyevr	hardlyevr	hardlyevr	hardlyevr	occasionaly	never	never	never
189	42	Male	Married	never	never	never	hardlyevr	occasionally	hardlyevr	often	occasionally	never	never	never	hardlyevr	occasionaly	never	never	hardlyevr	never	never	occasionaly	never	never	never	never	never	never	never	never	never	often	never	occasionaly	often	often	never	never	often	often	never	hardlyevr	never	never	hardlyevr	hardlyevr	never	never	never
190	48	Male	Married	hardlyevr	often	occasionally	never	nearlyallthetime	hardlyevr	hardlyevr	hardlyevr	occasionally	hardlyevr	often	occasionaly	hardlyevr	often	occasionaly	never	hardlyevr	hardlyevr	hardly	often	never	hardlyevr	occasionaly	hardlyevr	never	never	often	occasionaly	nearlyallthetime	never	hardlyevr	often	occasionaly	occasionaly	hardlyevr	never	hardlyevr	occasionaly	occasionaly	often	occasionaly	hardlyevr	never	never	never	hardlyevr
191	28	Male	Married	hardlyevr	often	occasionally	never	nearlyallthetime	hardlyevr	hardlyevr	hardlyevr	occasionally	hardlyevr	often	occasionaly	hardlyevr	often	occasionaly	occasionaly	hardlyevr	occasionaly	occasionaly	often	never	hardlyevr	occasionaly	hardlyevr	never	never	often	occasionaly	often	never	hardlyevr	often	occasionaly	occasionaly	hardlyevr	never	hardlyevr	occasionaly	often	nearlyallthetime	often	hardlyevr	never	never	never	occasionaly
192	25	Male	Single	never	hardlyevr	never	hardlyevr	never	never	never	never	never	never	never	never	never	never	never	never	never	never	hardly	never	never	never	hardlyevr	hardlyevr	hardlyevr	occasionaly	occasionaly	never	never	hardlyevr	hardlyevr	occasionaly	occasionaly	hardlyevr	hardlyevr	occasionaly	occasionaly	occasionaly	hardlyevr	hardlyevr	hardlyevr	hardlyevr	hardlyevr	hardlyevr	hardlyevr	hardlyevr
193	24	Male	Single	never	hardlyevr	never	hardlyevr	never	never	never	hardlyevr	hardlyevr	never	never	hardlyevr	never	never	hardly	never	hardlyevr	never	hardly	never	never	never	never	never	never	never	never	often	never	never	never	never	never	never	hardlyevr	never	never	never	never	hardlyevr	never	never	hardlyevr	hardlyevr	hardlyevr	hardlyevr
194	23	Male	Single	hardlyevr	hardlyevr	never	never	hardlyevr	occasionally	occasionaly	occasionally	hardlyevr	hardlyevr	never	never	hardlyevr	hardlyevr	often	often	often	often	hardly	occasionaly	hardlyevr	hardlyevr	hardlyevr	occasionaly	hardlyevr	never	nearlyallthetime	often	hardlyevr	occasionaly	never	occasionaly	often	never	hardlyevr	often	often	never	occasionaly	hardlyevr	never	occasionaly	hardlyevr	never	never	never
195	28	Male	Married	hardlyevr	hardlyevr	never	never	hardlyevr	occasionally	occasionaly	occasionally	hardlyevr	hardlyevr	never	never	hardlyevr	hardlyevr	often	often	often	often	hardly	occasionaly	hardlyevr	hardlyevr	hardlyevr	occasionaly	hardlyevr	never	nearlyallthetime	often	hardlyevr	occasionaly	never	occasionaly	often	never	hardlyevr	often	hardlyevr	hardly	occasionaly	hardlyevr	occasionaly	hardlyevr	hardlyevr	never	never	hardlyevr
196	25	Male	Single	hardlyevr	hardlyevr	never	never	hardlyevr	occasionally	occasionaly	occasionally	hardlyevr	hardlyevr	never	never	hardlyevr	hardlyevr	often	often	occasionaly	often	occasionaly	occasionaly	hardlyevr	hardlyevr	hardlyevr	occasionaly	hardlyevr	never	often	occasionaly	hardlyevr	occasionaly	never	occasionaly	often	never	hardlyevr	often	never	hardly	occasionaly	hardlyevr	never	occasionaly	hardlyevr	hardlyevr	never	never
197	25	Male	Married	hardlyevr	occasionally	never	never	hardlyevr	hardlyevr	never	hardlyevr	never	hardlyevr	never	hardlyevr	never	hardlyevr	never	hardlyevr	never	never	hardly	never	never	never	never	never	never	hardlyevr	nearlyallthetime	nearlyallthetime	hardlyevr	hardlyevr	never	never	often	never	hardlyevr	nearlyallthetime	nearlyallthetime	never	never	never	never	never	never	never	never	never
198	33	Male	Married	never	occasionally	never	occasionally	hardlyevr	hardlyevr	nearlyallthetime	never	occasionally	hardlyevr	never	hardlyevr	never	nearlyallthetime	hardly	nearlyallthetime	hardlyevr	hardlyevr	occasionaly	never	never	never	never	never	never	never	nearlyallthetime	hardlyevr	hardlyevr	occasionaly	often	nearlyallthetime	often	never	never	occasionaly	often	never	nearlyallthetime	often	never	never	never	never	never	never
199	35	Male	Married	often	occasionally	never	never	hardlyevr	hardlyevr	occasionaly	never	never	hardlyevr	never	hardlyevr	often	occasionaly	never	never	never	never	never	never	never	never	never	occasionaly	hardlyevr	never	nearlyallthetime	nearlyallthetime	hardlyevr	occasionaly	never	never	never	never	hardlyevr	occasionaly	often	never	hardlyevr	never	hardlyevr	hardlyevr	occasionaly	occasionaly	ocasionaly	never
200	25	Male	Married	often	occasionally	never	never	hardlyevr	hardlyevr	occasionaly	never	never	hardlyevr	never	hardlyevr	often	occasionaly	never	never	never	never	never	never	never	never	never	hardlyevr	occasionaly	never	often	often	hardlyevr	occasionaly	never	never	never	never	hardlyevr	occasionaly	often	never	hardlyevr	never	hardlyevr	hardlyevr	occasionaly	occasionaly	never	never
201	25	Male	Single	often	occasionally	never	never	hardlyevr	occasionally	occasionaly	never	never	hardlyevr	never	hardlyevr	often	occasionaly	never	never	never	never	never	never	never	never	never	never	nearlyallthetime	hardlyevr	hardlyevr	never	often	often	never	hardlyevr	hardlyevr	never	hardlyevr	occasionaly	hardlyevr	never	hardlyevr	hardlyevr	never	hardlyevr	never	hardlyevr	hardlyevr	hardlyevr
202	28	Male	Married	occasionally	hardlyevr	never	never	hardlyevr	occasionally	hardlyevr	never	never	hardlyevr	never	hardlyevr	never	hardlyevr	never	never	never	never	never	never	never	hardlyevr	hardlyevr	hardlyevr	hardlyevr	hardlyevr	never	hardlyevr	hardlyevr	often	hardlyevr	occasionaly	never	never	never	never	hardlyevr	occasionaly	often	occasionaly	hardlyevr	hardlyevr	hardlyevr	never	hardlyevr	hardlyevr
203	18	Male	Single	hardlyevr	occasionally	occasionally	occasionally	occasionally	hardlyevr	occasionaly	occasionally	occasionally	occasionally	never	hardlyevr	hardlyevr	hardlyevr	occasionaly	occasionaly	occasionaly	occasionaly	occasionaly	occasionaly	occasionaly	hardlyevr	hardlyevr	never	never	hardlyevr	hardlyevr	hardlyevr	hardlyevr	occasionaly	never	occasionaly	occasionaly	hardlyevr	hardlyevr	often	occasionaly	occasionaly	hardlyevr	hardlyevr	occasionaly	occasionaly	occasionaly	never	ocasionaly	never
204	50	Male	Married	never	never	never	never	never	never	never	never	never	never	never	never	hardlyevr	hardlyevr	hardly	hardlyevr	hardlyevr	hardlyevr	hardly	never	never	never	never	never	never	hardlyevr	often	hardlyevr	nearlyallthetime	hardlyevr	never	occasionaly	hardlyevr	hardlyevr	hardlyevr	hardlyevr	never	often	never	never	never	hardlyevr	hardlyevr	never	hardlyevr	never
205	25	Male	Single	never	occasionally	nearlyallthetime	never	hardlyevr	never	hardlyevr	never	occasionally	occasionally	never	hardlyevr	nearlyallthetime	never	hardly	often	never	never	hardly	never	occasionaly	never	never	never	never	never	never	never	occasionaly	occasionaly	never	occasionaly	occasionaly	never	never	nearlyallthetime	nearlyallthetime	never	never	hardlyevr	hardlyevr	hardlyevr	hardlyevr	hardlyevr	hardlyevr	never
206	25	Male	Married	never	occasionally	nearlyallthetime	never	hardlyevr	never	hardlyevr	never	occasionally	occasionally	never	hardlyevr	nearlyallthetime	never	hardly	often	never	never	hardly	never	occasionaly	never	never	never	never	never	never	never	occasionaly	never	never	often	occasionaly	never	never	nearlyallthetime	nearlyallthetime	never	never	hardlyevr	hardlyevr	hardlyevr	hardlyevr	hardlyevr	hardlyevr	never
207	48	Male	Married	never	occasionally	nearlyallthetime	never	hardlyevr	never	hardlyevr	never	occasionally	occasionally	never	hardlyevr	nearlyallthetime	never	hardly	often	never	never	hardly	never	occasionaly	never	never	never	never	never	never	occasionaly	occasionaly	never	never	often	occasionaly	never	never	nearlyallthetime	nearlyallthetime	never	never	hardlyevr	hardlyevr	hardlyevr	hardlyevr	hardlyevr	hardlyevr	never
208	34	Male	Married	never	occasionally	nearlyallthetime	never	hardlyevr	never	hardlyevr	never	occasionally	occasionally	never	hardlyevr	nearlyallthetime	never	hardly	often	never	never	hardly	never	occasionaly	never	never	never	never	never	never	occasionaly	occasionaly	never	never	often	occasionaly	never	never	nearlyallthetime	nearlyallthetime	never	never	hardlyevr	hardlyevr	hardlyevr	hardlyevr	hardlyevr	hardlyevr	never
209	22	Male	Single	never	occasionally	nearlyallthetime	never	hardlyevr	never	hardlyevr	never	occasionally	occasionally	never	hardlyevr	nearlyallthetime	never	hardly	often	never	never	hardly	never	occasionaly	never	never	never	never	never	never	occasionaly	occasionaly	never	never	often	occasionaly	never	never	nearlyallthetime	nearlyallthetime	never	never	hardlyevr	hardlyevr	hardlyevr	hardlyevr	hardlyevr	hardlyevr	never
210	20	Male	Single	never	occasionally	nearlyallthetime	never	hardlyevr	never	hardlyevr	never	occasionally	occasionally	never	hardlyevr	nearlyallthetime	never	hardly	often	never	never	hardly	never	never	never	never	never	never	never	never	occasionaly	occasionaly	often	occasionaly	never	never	hardlyevr	hardlyevr	hardlyevr	hardlyevr	hardly	hardlyevr	hardlyevr	hardlyevr	hardlyevr	hardlyevr	hardlyevr	hardlyevr	never
211	29	Male	Married	never	occasionally	nearlyallthetime	nearlyallthetime	hardlyevr	never	hardlyevr	never	occasionally	occasionally	never	hardlyevr	nearlyallthetime	never	hardly	often	never	never	hardly	never	occasionaly	never	never	never	never	never	never	occasionaly	occasionaly	never	never	often	often	occasionaly	never	never	never	never	never	hardlyevr	hardlyevr	hardlyevr	hardlyevr	hardlyevr	hardlyevr	never
212	33	Male	Married	hardlyevr	hardlyevr	never	never	never	hardlyevr	hardlyevr	occasionally	occasionally	occasionally	never	hardlyevr	hardlyevr	hardlyevr	hardly	occasionaly	occasionaly	hardlyevr	hardly	hardlyevr	never	never	never	occasionaly	occasionaly	occasionaly	hardlyevr	hardlyevr	hardlyevr	occasionaly	hardlyevr	never	occasionaly	never	never	often	hardlyevr	hardly	hardlyevr	hardlyevr	hardlyevr	hardlyevr	hardlyevr	hardlyevr	ocasionaly	hardlyevr
213	28	Male	Single	hardlyevr	never	never	hardlyevr	never	never	never	never	never	never	never	never	hardlyevr	hardlyevr	occasionaly	occasionaly	occasionaly	hardlyevr	occasionaly	occasionaly	occasionaly	occasionaly	hardlyevr	never	never	hardlyevr	hardlyevr	occasionaly	occasionaly	hardlyevr	never	never	occasionaly	hardlyevr	never	hardlyevr	hardlyevr	hardly	hardlyevr	hardlyevr	occasionaly	occasionaly	occasionaly	occasionaly	hardlyevr	hardlyevr
214	20	Male	Single	occasionally	occasionally	occasionally	hardlyevr	hardlyevr	occasionally	occasionaly	hardlyevr	hardlyevr	hardlyevr	never	hardlyevr	hardlyevr	hardlyevr	hardly	hardlyevr	hardlyevr	hardlyevr	hardly	hardlyevr	hardlyevr	hardlyevr	hardlyevr	never	never	never	hardlyevr	hardlyevr	hardlyevr	hardlyevr	hardlyevr	hardlyevr	hardlyevr	hardlyevr	hardlyevr	hardlyevr	occasionaly	occasionaly	hardlyevr	hardlyevr	hardlyevr	occasionaly	occasionaly	never	hardlyevr	hardlyevr
215	60	Male	Married	hardlyevr	occasionally	hardlyevr	hardlyevr	hardlyevr	hardlyevr	hardlyevr	hardlyevr	never	never	never	never	never	never	hardly	hardlyevr	hardlyevr	hardlyevr	hardly	hardlyevr	hardlyevr	never	never	never	never	hardlyevr	hardlyevr	hardlyevr	hardlyevr	hardlyevr	never	never	hardlyevr	never	hardlyevr	hardlyevr	hardlyevr	never	never	hardlyevr	hardlyevr	occasionaly	occasionaly	occasionaly	ocasionaly	never
216	40	Male	Married	never	never	hardlyevr	hardlyevr	often	occasionally	occasionaly	occasionally	hardlyevr	hardlyevr	never	hardlyevr	never	never	never	never	hardlyevr	hardlyevr	hardly	never	never	never	never	never	never	never	often	often	hardlyevr	hardlyevr	never	never	often	never	never	occasionaly	occasionaly	never	hardlyevr	never	hardlyevr	never	hardlyevr	occasionaly	hardlyevr	never
217	33	Male	Married	occasionally	occasionally	occasionally	occasionally	hardlyevr	hardlyevr	hardlyevr	never	never	never	never	never	occasionaly	never	never	never	never	never	hardly	never	never	never	never	never	hardlyevr	nearlyallthetime	nearlyallthetime	hardlyevr	never	never	never	often	never	hardlyevr	nearlyallthetime	nearlyallthetime	never	never	never	occasionaly	occasionaly	hardlyevr	occasionaly	occasionaly	never	never
218	28	Male	Single	occasionally	occasionally	occasionally	never	hardlyevr	never	never	never	hardlyevr	never	never	hardlyevr	hardlyevr	hardlyevr	occasionaly	hardlyevr	hardlyevr	occasionaly	hardly	hardlyevr	occasionaly	hardlyevr	hardlyevr	hardlyevr	hardlyevr	occasionaly	hardlyevr	hardlyevr	hardlyevr	hardlyevr	never	never	occasionaly	never	never	nearlyallthetime	nearlyallthetime	never	hardlyevr	occasionaly	occasionaly	occasionaly	occasionaly	often	often	never
219	25	Male	Single	often	nearlyallthetime	never	never	never	hardlyevr	hardlyevr	hardlyevr	never	occasionally	never	never	often	occasionaly	occasionaly	occasionaly	occasionaly	occasionaly	hardly	occasionaly	hardlyevr	never	hardlyevr	never	never	never	often	nearlyallthetime	occasionaly	occasionaly	occasionaly	hardlyevr	often	never	hardlyevr	occasionaly	often	hardly	hardlyevr	hardlyevr	hardlyevr	hardlyevr	occasionaly	hardlyevr	never	never
220	24	Male	Single	hardlyevr	occasionally	occasionally	occasionally	hardlyevr	hardlyevr	hardlyevr	hardlyevr	hardlyevr	hardlyevr	hardlyevr	hardlyevr	hardlyevr	hardlyevr	hardly	hardlyevr	hardlyevr	often	often	often	often	hardlyevr	hardlyevr	hardlyevr	hardlyevr	occasionaly	hardlyevr	hardlyevr	hardlyevr	hardlyevr	never	never	often	never	hardlyevr	nearlyallthetime	nearlyallthetime	nearlyallthetime	nearlyallthetime	nearlyallthetime	nearlyallthetime	occasionaly	occasionaly	never	ocasionaly	never
221	20	Male	Single	often	often	occasionally	occasionally	occasionally	hardlyevr	occasionaly	occasionally	hardlyevr	occasionally	never	occasionaly	often	often	often	often	often	often	often	often	often	hardlyevr	hardlyevr	never	never	occasionaly	hardlyevr	hardlyevr	hardlyevr	occasionaly	never	never	often	never	hardlyevr	nearlyallthetime	nearlyallthetime	nearlyallthetime	often	often	often	often	occasionaly	never	ocasionaly	never
222	37	Male	Married	never	never	never	never	never	never	hardlyevr	hardlyevr	hardlyevr	hardlyevr	never	never	hardlyevr	hardlyevr	hardly	hardlyevr	hardlyevr	hardlyevr	never	hardlyevr	never	never	never	never	never	hardlyevr	occasionaly	often	hardlyevr	never	never	never	often	never	hardlyevr	never	hardlyevr	often	often	hardlyevr	hardlyevr	never	hardlyevr	never	hardlyevr	never
223	45	Male	Married	never	never	never	never	hardlyevr	hardlyevr	hardlyevr	hardlyevr	hardlyevr	hardlyevr	never	hardlyevr	hardlyevr	never	hardly	never	never	never	never	never	never	never	never	never	never	hardlyevr	often	often	hardlyevr	hardlyevr	never	never	occasionaly	never	hardlyevr	often	often	never	hardlyevr	hardlyevr	never	hardlyevr	hardlyevr	never	hardlyevr	never
224	26	Male	Single	hardlyevr	hardlyevr	never	never	hardlyevr	occasionally	occasionaly	occasionally	hardlyevr	hardlyevr	never	never	hardlyevr	hardlyevr	often	often	often	often	hardly	occasionaly	hardlyevr	hardlyevr	hardlyevr	never	never	hardlyevr	never	often	hardlyevr	occasionaly	never	occasionaly	occasionaly	never	hardlyevr	often	often	never	occasionaly	hardlyevr	never	hardlyevr	occasionaly	never	never	never
225	27	Male	Married	hardlyevr	hardlyevr	never	never	hardlyevr	occasionally	occasionaly	occasionally	hardlyevr	hardlyevr	never	never	hardlyevr	hardlyevr	often	often	never	occasionaly	hardly	never	hardlyevr	hardlyevr	hardlyevr	occasionaly	hardlyevr	never	nearlyallthetime	often	hardlyevr	occasionaly	never	occasionaly	often	never	hardlyevr	never	occasionaly	never	occasionaly	hardlyevr	never	occasionaly	hardlyevr	never	never	never
226	22	Male	Single	hardlyevr	hardlyevr	never	never	hardlyevr	occasionally	occasionaly	occasionally	hardlyevr	hardlyevr	never	never	hardlyevr	hardlyevr	occasionaly	often	often	often	hardly	occasionaly	hardlyevr	hardlyevr	occasionaly	hardlyevr	hardlyevr	hardlyevr	often	often	hardlyevr	occasionaly	never	occasionaly	often	never	hardlyevr	often	never	occasionaly	occasionaly	hardlyevr	never	occasionaly	hardlyevr	never	never	never
227	23	Male	Single	hardlyevr	hardlyevr	never	never	hardlyevr	occasionally	occasionaly	occasionally	hardlyevr	hardlyevr	never	never	hardlyevr	hardlyevr	occasionaly	occasionaly	occasionaly	often	hardly	occasionaly	hardlyevr	hardlyevr	hardlyevr	occasionaly	hardlyevr	never	nearlyallthetime	often	hardlyevr	occasionaly	never	occasionaly	often	never	hardlyevr	often	often	never	occasionaly	hardlyevr	never	occasionaly	hardlyevr	never	never	never
228	21	Male	Single	hardlyevr	hardlyevr	never	never	hardlyevr	occasionally	occasionaly	occasionally	hardlyevr	hardlyevr	never	never	hardlyevr	hardlyevr	often	often	often	often	hardly	occasionaly	occasionaly	never	hardlyevr	occasionaly	hardlyevr	nearlyallthetime	often	hardlyevr	hardlyevr	occasionaly	never	occasionaly	nearlyallthetime	never	hardlyevr	often	often	never	occasionaly	hardlyevr	occasionaly	never	hardlyevr	never	never	never
229	25	Male	Married	often	occasionally	never	never	hardlyevr	hardlyevr	occasionaly	never	never	hardlyevr	never	hardlyevr	often	occasionaly	never	never	never	never	never	never	never	hardlyevr	hardlyevr	never	never	hardlyevr	occasionaly	occasionaly	hardlyevr	occasionaly	never	never	never	never	hardlyevr	occasionaly	hardlyevr	never	never	hardlyevr	occasionaly	hardlyevr	hardlyevr	never	never	never
230	18	Male	Single	occasionally	occasionally	never	hardlyevr	often	hardlyevr	hardlyevr	often	often	hardlyevr	never	hardlyevr	hardlyevr	never	never	hardlyevr	hardlyevr	never	hardly	never	never	never	hardlyevr	never	never	never	never	never	occasionaly	occasionaly	hardlyevr	hardlyevr	occasionaly	never	often	never	never	often	occasionaly	occasionaly	never	hardlyevr	hardlyevr	occasionaly	nearlyallthetime	never
231	22	Male	Single	hardlyevr	hardlyevr	hardlyevr	hardlyevr	never	never	never	never	never	hardlyevr	hardlyevr	hardlyevr	hardlyevr	occasionaly	occasionaly	occasionaly	occasionaly	never	never	never	never	never	never	never	hardlyevr	hardlyevr	hardlyevr	hardlyevr	hardlyevr	never	never	hardlyevr	hardlyevr	hardlyevr	hardlyevr	never	never	hardly	hardlyevr	hardlyevr	hardlyevr	hardlyevr	hardlyevr	hardlyevr	hardlyevr	hardlyevr
232	20	Male	Single	occasionally	occasionally	never	hardlyevr	often	hardlyevr	hardlyevr	often	often	hardlyevr	never	hardlyevr	hardlyevr	never	never	hardlyevr	never	hardlyevr	never	hardlyevr	hardlyevr	never	never	never	never	never	never	occasionaly	occasionaly	hardlyevr	hardlyevr	occasionaly	never	often	never	never	occasionaly	occasionaly	occasionaly	never	hardlyevr	never	hardlyevr	never	ocasionaly	never
233	29	Male	Married	never	occasionally	never	often	occasionally	hardlyevr	often	never	hardlyevr	occasionally	hardlyevr	never	never	often	never	occasionaly	hardlyevr	hardlyevr	occasionaly	never	never	never	never	never	never	never	never	often	hardlyevr	hardlyevr	occasionaly	often	nearlyallthetime	often	never	never	occasionaly	often	never	often	occasionaly	never	never	never	never	never
234	29	Male	Married	never	occasionally	never	often	occasionally	hardlyevr	nearlyallthetime	never	hardlyevr	occasionally	hardlyevr	never	nearlyallthetime	never	nearlyallthetime	nearlyallthetime	hardlyevr	hardlyevr	occasionaly	never	never	never	never	never	never	never	never	nearlyallthetime	hardlyevr	hardlyevr	occasionaly	often	nearlyallthetime	often	never	never	occasionaly	often	never	nearlyallthetime	often	never	never	never	never	never
235	20	Male	Single	never	occasionally	never	often	occasionally	hardlyevr	nearlyallthetime	never	hardlyevr	occasionally	hardlyevr	never	never	often	never	nearlyallthetime	nearlyallthetime	hardlyevr	occasionaly	never	never	never	never	never	never	never	never	nearlyallthetime	hardlyevr	occasionaly	often	nearlyallthetime	often	never	never	occasionaly	often	never	nearlyallthetime	often	never	never	never	never	never	never
236	26	Male	Married	never	occasionally	never	often	occasionally	hardlyevr	nearlyallthetime	never	hardlyevr	occasionally	hardlyevr	never	nearlyallthetime	never	nearlyallthetime	nearlyallthetime	hardlyevr	hardlyevr	often	never	never	never	never	never	never	never	nearlyallthetime	hardlyevr	hardlyevr	occasionaly	often	nearlyallthetime	often	never	never	occasionaly	often	never	nearlyallthetime	often	never	never	never	never	never	never
237	24	Male	Single	never	occasionally	never	often	occasionally	hardlyevr	nearlyallthetime	never	hardlyevr	occasionally	hardlyevr	never	nearlyallthetime	never	nearlyallthetime	nearlyallthetime	hardlyevr	hardlyevr	occasionaly	never	never	never	never	never	never	never	nearlyallthetime	hardlyevr	hardlyevr	occasionaly	often	nearlyallthetime	often	never	never	often	often	never	often	often	never	never	never	never	never	never
238	23	Male	Single	never	occasionally	never	often	occasionally	hardlyevr	never	never	hardlyevr	occasionally	hardlyevr	never	nearlyallthetime	never	nearlyallthetime	nearlyallthetime	hardlyevr	hardlyevr	occasionaly	never	never	never	never	never	never	never	nearlyallthetime	hardlyevr	hardlyevr	occasionaly	often	nearlyallthetime	often	never	never	occasionaly	often	never	nearlyallthetime	often	never	never	never	never	never	never
239	22	Male	Single	never	occasionally	never	often	occasionally	hardlyevr	nearlyallthetime	never	hardlyevr	occasionally	hardlyevr	never	nearlyallthetime	never	nearlyallthetime	nearlyallthetime	occasionaly	hardlyevr	occasionaly	never	never	never	never	never	never	never	never	never	hardlyevr	hardlyevr	occasionaly	often	nearlyallthetime	never	never	never	often	often	nearlyallthetime	often	never	never	never	never	never	never
240	27	Male	Married	never	occasionally	never	often	occasionally	hardlyevr	nearlyallthetime	never	hardlyevr	occasionally	hardlyevr	never	nearlyallthetime	never	nearlyallthetime	nearlyallthetime	hardlyevr	hardlyevr	occasionaly	never	never	never	never	never	never	never	nearlyallthetime	hardlyevr	hardlyevr	occasionaly	often	nearlyallthetime	often	never	never	occasionaly	often	never	nearlyallthetime	often	never	never	never	never	never	never
241	22	Male	Single	never	occasionally	never	often	occasionally	hardlyevr	nearlyallthetime	never	hardlyevr	occasionally	hardlyevr	never	nearlyallthetime	never	nearlyallthetime	nearlyallthetime	hardlyevr	hardlyevr	occasionaly	never	never	never	never	never	never	never	never	nearlyallthetime	hardlyevr	occasionaly	often	nearlyallthetime	often	never	never	occasionaly	often	never	nearlyallthetime	often	never	never	never	never	never	never
242	28	Male	Single	occasionally	hardlyevr	hardlyevr	hardlyevr	hardlyevr	hardlyevr	occasionaly	never	never	hardlyevr	hardlyevr	hardlyevr	occasionaly	often	never	hardlyevr	hardlyevr	never	never	hardlyevr	hardlyevr	hardlyevr	never	hardlyevr	hardlyevr	never	nearlyallthetime	occasionaly	occasionaly	hardlyevr	nearlyallthetime	nearlyallthetime	never	never	never	hardlyevr	occasionaly	never	hardlyevr	occasionaly	hardlyevr	never	hardlyevr	hardlyevr	hardlyevr	hardlyevr
243	28	Male	Single	often	occasionally	never	never	hardlyevr	hardlyevr	hardlyevr	never	never	hardlyevr	hardlyevr	never	often	occasionaly	never	never	never	never	never	never	never	never	never	occasionaly	hardlyevr	never	nearlyallthetime	nearlyallthetime	hardlyevr	occasionaly	never	never	never	never	hardlyevr	occasionaly	often	never	never	hardlyevr	never	hardlyevr	occasionaly	occasionaly	never	never
244	25	Male	Single	often	occasionally	never	never	hardlyevr	hardlyevr	occasionaly	never	never	hardlyevr	never	hardlyevr	often	occasionaly	never	never	never	never	never	never	never	never	never	occasionaly	hardlyevr	never	nearlyallthetime	nearlyallthetime	hardlyevr	occasionaly	never	never	never	never	hardlyevr	occasionaly	often	never	hardlyevr	never	hardlyevr	hardlyevr	occasionaly	occasionaly	never	never
245	27	Male	Single	often	occasionally	never	never	hardlyevr	hardlyevr	occasionaly	never	never	hardlyevr	never	hardlyevr	often	occasionaly	never	never	never	never	never	never	never	never	never	occasionaly	hardlyevr	never	nearlyallthetime	nearlyallthetime	hardlyevr	occasionaly	never	never	never	never	never	hardlyevr	occasionaly	often	never	hardlyevr	never	hardlyevr	hardlyevr	occasionaly	ocasionaly	never
246	33	Male	Married	often	occasionally	never	never	hardlyevr	hardlyevr	occasionaly	never	never	hardlyevr	never	hardlyevr	often	occasionaly	never	never	never	never	never	never	never	never	never	nearlyallthetime	occasionaly	hardlyevr	never	nearlyallthetime	nearlyallthetime	hardlyevr	occasionaly	never	never	never	never	hardlyevr	occasionaly	often	never	hardlyevr	never	hardlyevr	hardlyevr	occasionaly	ocasionaly	never
247	27	Male	Single	often	occasionally	never	never	hardlyevr	hardlyevr	occasionaly	never	never	hardlyevr	never	hardlyevr	often	occasionaly	never	never	never	never	never	never	never	never	never	occasionaly	hardlyevr	never	nearlyallthetime	nearlyallthetime	hardlyevr	occasionaly	never	never	never	never	hardlyevr	occasionaly	often	never	hardlyevr	never	hardlyevr	hardlyevr	occasionaly	occasionaly	never	never
248	30	Male	Single	often	occasionally	never	never	hardlyevr	hardlyevr	occasionaly	never	never	hardlyevr	never	hardlyevr	often	occasionaly	never	never	never	never	never	never	never	never	never	occasionaly	hardlyevr	never	nearlyallthetime	nearlyallthetime	hardlyevr	occasionaly	never	never	never	never	hardlyevr	occasionaly	often	never	hardlyevr	never	never	hardlyevr	occasionaly	occasionaly	never	never
249	24	Male	Single	often	occasionally	never	never	hardlyevr	hardlyevr	occasionaly	never	never	hardlyevr	never	hardlyevr	occasionaly	often	occasionaly	never	never	never	never	never	never	never	never	occasionaly	hardlyevr	never	nearlyallthetime	nearlyallthetime	hardlyevr	occasionaly	never	never	never	never	hardlyevr	occasionaly	often	never	hardlyevr	never	hardlyevr	hardlyevr	occasionaly	occasionaly	never	never
250	35	Male	Married	hardlyevr	occasionally	never	hardlyevr	occasionally	hardlyevr	hardlyevr	hardlyevr	occasionally	occasionally	hardlyevr	hardlyevr	occasionaly	hardlyevr	never	hardlyevr	hardlyevr	occasionaly	occasionaly	hardlyevr	never	never	hardlyevr	hardlyevr	hardlyevr	never	never	hardlyevr	hardlyevr	hardlyevr	often	occasionaly	hardlyevr	never	hardlyevr	often	nearlyallthetime	hardly	hardlyevr	hardlyevr	never	never	never	hardlyevr	hardlyevr	occasionaly
251	24	Male	Single	hardlyevr	occasionally	never	hardlyevr	occasionally	hardlyevr	hardlyevr	hardlyevr	occasionally	occasionally	hardlyevr	hardlyevr	occasionaly	hardlyevr	never	hardlyevr	hardlyevr	occasionaly	occasionaly	hardlyevr	never	never	hardlyevr	hardlyevr	hardlyevr	never	hardlyevr	hardlyevr	hardlyevr	hardlyevr	occasionaly	often	hardlyevr	never	hardlyevr	often	nearlyallthetime	hardly	hardlyevr	hardlyevr	hardlyevr	hardlyevr	often	never	never	never
252	24	Male	Single	occasionally	occasionally	never	hardlyevr	occasionally	hardlyevr	hardlyevr	hardlyevr	occasionally	occasionally	hardlyevr	hardlyevr	often	occasionaly	hardly	hardlyevr	occasionaly	occasionaly	occasionaly	hardlyevr	never	never	hardlyevr	hardlyevr	hardlyevr	never	hardlyevr	hardlyevr	hardlyevr	hardlyevr	often	occasionaly	hardlyevr	never	hardlyevr	often	nearlyallthetime	hardly	hardlyevr	hardlyevr	hardlyevr	hardlyevr	hardlyevr	never	never	hardlyevr
253	27	Male	Married	never	hardlyevr	hardlyevr	hardlyevr	hardlyevr	hardlyevr	hardlyevr	occasionally	never	never	never	never	hardlyevr	never	never	never	never	never	never	never	never	hardlyevr	never	hardlyevr	hardlyevr	hardlyevr	hardlyevr	never	hardlyevr	hardlyevr	hardlyevr	never	never	never	never	never	never	never	hardlyevr	hardlyevr	never	never	never	never	never	never
254	35	Male	Married	hardlyevr	occasionally	never	hardlyevr	occasionally	hardlyevr	hardlyevr	hardlyevr	occasionally	occasionally	hardlyevr	hardlyevr	occasionaly	hardlyevr	never	hardlyevr	hardlyevr	occasionaly	occasionaly	hardlyevr	never	never	hardlyevr	hardlyevr	hardlyevr	never	hardlyevr	hardlyevr	hardlyevr	hardlyevr	occasionaly	hardlyevr	never	hardlyevr	often	nearlyallthetime	hardlyevr	hardly	hardlyevr	hardlyevr	hardlyevr	hardlyevr	often	never	never	never
255	36	Male	Married	hardlyevr	often	occasionally	never	nearlyallthetime	hardlyevr	hardlyevr	hardlyevr	occasionally	hardlyevr	often	occasionaly	hardlyevr	often	occasionaly	never	hardlyevr	occasionaly	occasionaly	often	never	hardlyevr	occasionaly	hardlyevr	never	never	often	occasionaly	nearlyallthetime	never	hardlyevr	often	occasionaly	occasionaly	hardlyevr	never	hardlyevr	occasionaly	often	nearlyallthetime	often	never	never	never	hardlyevr	occasionaly
256	26	Male	Single	hardlyevr	often	occasionally	never	nearlyallthetime	hardlyevr	hardlyevr	hardlyevr	occasionally	hardlyevr	often	occasionaly	hardlyevr	often	occasionaly	never	hardlyevr	occasionaly	occasionaly	often	never	hardlyevr	often	hardlyevr	never	never	often	occasionaly	nearlyallthetime	never	hardlyevr	often	occasionaly	occasionaly	hardlyevr	never	hardlyevr	occasionaly	often	nearlyallthetime	often	hardlyevr	never	never	never	occasionaly
257	44	Male	Married	hardlyevr	often	occasionally	never	nearlyallthetime	hardlyevr	hardlyevr	hardlyevr	occasionally	hardlyevr	often	occasionaly	hardlyevr	often	occasionaly	never	hardlyevr	occasionaly	occasionaly	often	never	hardlyevr	occasionaly	hardlyevr	never	never	often	occasionaly	nearlyallthetime	never	hardlyevr	often	occasionaly	occasionaly	hardlyevr	never	hardlyevr	occasionaly	often	nearlyallthetime	often	hardlyevr	never	never	never	occasionaly
258	22	Male	Single	hardlyevr	hardlyevr	hardlyevr	never	never	never	never	hardlyevr	hardlyevr	hardlyevr	occasionaly	hardlyevr	hardlyevr	occasionaly	occasionaly	occasionaly	occasionaly	often	occasionaly	often	occasionaly	hardlyevr	hardlyevr	never	never	occasionaly	occasionaly	occasionaly	occasionaly	hardlyevr	never	never	occasionaly	never	hardlyevr	often	nearlyallthetime	never	hardlyevr	hardlyevr	often	often	occasionaly	occasionaly	never	never
259	18	Male	Single	occasionally	occasionally	never	never	hardlyevr	hardlyevr	occasionaly	never	never	occasionally	never	never	occasionaly	hardlyevr	often	never	never	never	never	never	never	never	never	occasionaly	hardlyevr	never	nearlyallthetime	nearlyallthetime	hardlyevr	occasionaly	never	never	never	hardlyevr	occasionaly	often	never	hardly	hardlyevr	occasionaly	occasionaly	never	never	hardlyevr	hardlyevr	hardlyevr
260	26	Male	Married	often	occasionally	never	never	hardlyevr	hardlyevr	occasionaly	never	never	hardlyevr	never	never	hardlyevr	often	never	never	never	never	never	never	never	never	never	occasionaly	hardlyevr	never	nearlyallthetime	nearlyallthetime	hardlyevr	occasionaly	never	never	never	hardlyevr	occasionaly	often	never	hardly	hardlyevr	occasionaly	occasionaly	never	never	hardlyevr	hardlyevr	hardlyevr
261	47	Male	Married	occasionally	occasionally	occasionally	occasionally	hardlyevr	hardlyevr	hardlyevr	never	never	never	never	never	hardlyevr	hardlyevr	hardly	hardlyevr	hardlyevr	hardlyevr	occasionaly	hardlyevr	hardlyevr	hardlyevr	never	never	occasionaly	occasionaly	occasionaly	occasionaly	occasionaly	never	never	occasionaly	never	hardlyevr	nearlyallthetime	often	never	hardly	hardlyevr	hardlyevr	hardlyevr	occasionaly	never	never	hardlyevr	hardlyevr
262	20	Male	Single	never	hardlyevr	hardlyevr	occasionally	hardlyevr	hardlyevr	often	occasionally	never	hardlyevr	occasionaly	hardlyevr	never	nearlyallthetime	never	hardlyevr	nearlyallthetime	nearlyallthetime	hardly	never	never	never	never	never	never	never	never	often	hardlyevr	hardlyevr	occasionaly	nearlyallthetime	often	never	never	occasionaly	hardlyevr	occasionaly	never	never	never	never	never	never	never	occasionaly
263	24	Male	Married	hardlyevr	occasionally	never	never	hardlyevr	hardlyevr	hardlyevr	hardlyevr	never	hardlyevr	never	never	hardlyevr	never	never	hardlyevr	never	never	hardly	never	never	never	never	never	never	never	hardlyevr	nearlyallthetime	nearlyallthetime	hardlyevr	never	never	never	often	hardlyevr	nearlyallthetime	nearlyallthetime	never	never	never	never	never	never	never	never	never
264	48	Male	Married	hardlyevr	often	occasionally	never	nearlyallthetime	hardlyevr	hardlyevr	hardlyevr	occasionally	hardlyevr	often	occasionaly	hardlyevr	often	occasionaly	never	hardlyevr	occasionaly	occasionaly	often	never	hardlyevr	occasionaly	hardlyevr	never	never	often	occasionaly	nearlyallthetime	never	hardlyevr	often	occasionaly	occasionaly	hardlyevr	never	hardlyevr	occasionaly	often	nearlyallthetime	often	hardlyevr	never	never	never	occasionaly
265	41	Male	Married	never	hardlyevr	never	hardlyevr	never	never	never	never	never	never	never	never	never	never	never	never	never	never	occasionaly	never	never	never	never	never	never	never	nearlyallthetime	never	never	never	never	never	never	never	never	never	occasionaly	never	never	never	never	never	never	never	never	never
266	35	Male	Married	never	never	never	hardlyevr	occasionally	hardlyevr	occasionaly	often	occasionally	never	never	hardlyevr	occasionaly	never	never	never	often	never	hardly	never	occasionaly	never	never	never	never	never	nearlyallthetime	nearlyallthetime	occasionaly	never	occasionaly	often	often	never	never	nearlyallthetime	nearlyallthetime	never	hardlyevr	never	never	hardlyevr	hardlyevr	never	never	nearlyallthetime
267	43	Male	Married	occasionally	occasionally	never	hardlyevr	often	hardlyevr	hardlyevr	often	often	hardlyevr	never	hardlyevr	hardlyevr	never	never	hardlyevr	never	hardlyevr	never	never	hardlyevr	never	never	never	never	never	often	often	hardlyevr	hardlyevr	occasionaly	never	often	never	never	often	often	never	occasionaly	never	hardlyevr	never	occasionaly	never	often	never
268	29	Male	Married	never	hardlyevr	hardlyevr	hardlyevr	hardlyevr	hardlyevr	occasionaly	hardlyevr	never	never	occasionaly	never	hardlyevr	never	never	never	never	never	never	never	never	hardlyevr	never	hardlyevr	hardlyevr	hardlyevr	never	hardlyevr	hardlyevr	hardlyevr	never	never	never	never	never	never	never	never	hardlyevr	hardlyevr	never	never	never	never	never	never
269	34	Male	Single	hardlyevr	occasionally	never	hardlyevr	occasionally	hardlyevr	hardlyevr	hardlyevr	occasionally	occasionally	hardlyevr	hardlyevr	occasionaly	hardlyevr	never	hardlyevr	hardlyevr	occasionaly	occasionaly	hardlyevr	never	never	hardlyevr	hardlyevr	hardlyevr	never	hardlyevr	hardlyevr	hardlyevr	hardlyevr	often	occasionaly	hardlyevr	never	hardlyevr	occasionaly	nearlyallthetime	hardly	hardlyevr	hardlyevr	hardlyevr	hardlyevr	often	never	never	never
270	25	Male	Single	hardlyevr	occasionally	hardlyevr	hardlyevr	never	hardlyevr	hardlyevr	hardlyevr	hardlyevr	never	never	hardlyevr	never	never	never	hardlyevr	hardlyevr	hardlyevr	hardly	hardlyevr	occasionaly	occasionaly	hardlyevr	hardlyevr	hardlyevr	hardlyevr	hardlyevr	hardlyevr	never	hardlyevr	nearlyallthetime	never	hardlyevr	nearlyallthetime	nearlyallthetime	never	hardlyevr	hardly	occasionaly	hardlyevr	occasionaly	hardlyevr	never	never	never	hardlyevr
271	30	Male	Married	hardlyevr	occasionally	never	never	hardlyevr	hardlyevr	never	hardlyevr	never	hardlyevr	never	hardlyevr	never	hardlyevr	never	hardlyevr	never	never	hardly	never	never	never	never	never	hardlyevr	nearlyallthetime	nearlyallthetime	hardlyevr	hardlyevr	never	often	never	hardlyevr	nearlyallthetime	nearlyallthetime	occasionaly	never	never	never	never	never	never	never	never	never	never
272	47	Male	Married	occasionally	occasionally	hardlyevr	hardlyevr	occasionally	occasionally	hardlyevr	occasionally	hardlyevr	occasionally	hardlyevr	never	occasionaly	never	hardly	hardlyevr	occasionaly	never	never	never	never	never	never	never	never	hardlyevr	hardlyevr	hardlyevr	occasionaly	hardlyevr	hardlyevr	hardlyevr	never	hardlyevr	hardlyevr	occasionaly	nearlyallthetime	never	never	hardlyevr	hardlyevr	hardlyevr	hardlyevr	never	never	never
273	27	Male	Married	never	hardlyevr	hardlyevr	hardlyevr	occasionally	hardlyevr	occasionaly	occasionally	hardlyevr	hardlyevr	hardlyevr	hardlyevr	hardlyevr	occasionaly	occasionaly	occasionaly	occasionaly	occasionaly	occasionaly	occasionaly	hardlyevr	hardlyevr	hardlyevr	hardlyevr	occasionaly	occasionaly	hardlyevr	hardlyevr	occasionaly	occasionaly	hardlyevr	occasionaly	occasionaly	hardlyevr	occasionaly	occasionaly	hardlyevr	occasionaly	occasionaly	hardlyevr	hardlyevr	hardlyevr	hardlyevr	occasionaly	ocasionaly	hardlyevr
274	32	Male	Married	never	hardlyevr	hardlyevr	never	hardlyevr	never	hardlyevr	occasionally	often	nearlyallthetime	hardlyevr	occasionaly	occasionaly	occasionaly	occasionaly	hardlyevr	never	never	hardly	hardlyevr	hardlyevr	never	hardlyevr	hardlyevr	occasionaly	often	nearlyallthetime	often	occasionaly	occasionaly	occasionaly	hardlyevr	hardlyevr	hardlyevr	occasionaly	often	occasionaly	hardly	hardlyevr	hardlyevr	occasionaly	hardlyevr	hardlyevr	hardlyevr	hardlyevr	hardlyevr
275	32	Male	Married	hardlyevr	hardlyevr	hardlyevr	hardlyevr	hardlyevr	never	hardlyevr	hardlyevr	hardlyevr	hardlyevr	hardlyevr	hardlyevr	hardlyevr	hardlyevr	never	hardlyevr	never	never	never	hardlyevr	never	hardlyevr	hardlyevr	never	never	never	nearlyallthetime	nearlyallthetime	never	never	occasionaly	nearlyallthetime	nearlyallthetime	never	hardlyevr	hardlyevr	hardlyevr	hardly	hardlyevr	never	never	never	hardlyevr	never	ocasionaly	never
276	28	Male	Married	hardlyevr	occasionally	occasionally	never	hardlyevr	never	hardlyevr	never	never	never	hardlyevr	hardlyevr	never	never	hardly	never	never	never	never	never	occasionaly	never	hardlyevr	never	never	hardlyevr	often	occasionaly	occasionaly	occasionaly	often	never	hardlyevr	never	never	hardlyevr	never	never	hardlyevr	never	never	hardlyevr	never	never	hardlyevr	never
277	38	Male	Married	never	never	never	hardlyevr	occasionally	occasionally	often	nearlyallthetime	often	occasionally	hardlyevr	never	never	hardlyevr	occasionaly	often	hardlyevr	never	never	never	never	hardlyevr	often	occasionaly	nearlyallthetime	nearlyallthetime	nearlyallthetime	nearlyallthetime	often	hardlyevr	never	never	never	never	never	occasionaly	often	hardly	often	never	often	never	never	hardlyevr	never	often
278	41	Male	Married	never	hardlyevr	never	hardlyevr	never	hardlyevr	never	never	hardlyevr	hardlyevr	never	hardlyevr	never	hardlyevr	never	never	never	never	never	never	hardlyevr	never	never	never	hardlyevr	hardlyevr	often	often	occasionaly	occasionaly	hardlyevr	often	often	never	never	nearlyallthetime	nearlyallthetime	often	hardlyevr	never	occasionaly	never	hardlyevr	never	nearlyallthetime	hardlyevr
279	18	Male	Single	occasionally	occasionally	nearlyallthetime	occasionally	nearlyallthetime	occasionally	often	hardlyevr	occasionally	nearlyallthetime	never	hardlyevr	occasionaly	occasionaly	nearlyallthetime	occasionaly	occasionaly	never	occasionaly	hardlyevr	often	hardlyevr	never	nearlyallthetime	never	occasionaly	never	hardlyevr	hardlyevr	occasionaly	nearlyallthetime	never	occasionaly	hardlyevr	occasionaly	often	hardlyevr	hardly	never	occasionaly	never	never	hardlyevr	never	never	never
280	22	Male	Single	never	never	never	never	hardlyevr	often	occasionaly	hardlyevr	occasionally	often	often	often	occasionaly	occasionaly	occasionaly	occasionaly	occasionaly	never	never	never	hardlyevr	hardlyevr	occasionaly	occasionaly	occasionaly	occasionaly	occasionaly	hardlyevr	hardlyevr	often	often	occasionaly	often	occasionaly	often	occasionaly	occasionaly	occasionaly	hardlyevr	hardlyevr	hardlyevr	hardlyevr	hardlyevr	hardlyevr	ocasionaly	occasionaly
281	30	Male	Married	never	never	never	occasionally	occasionally	often	nearlyallthetime	hardlyevr	hardlyevr	never	occasionaly	occasionaly	occasionaly	occasionaly	hardly	hardlyevr	hardlyevr	never	never	never	hardlyevr	hardlyevr	hardlyevr	hardlyevr	occasionaly	occasionaly	occasionaly	occasionaly	hardlyevr	never	never	never	hardlyevr	hardlyevr	hardlyevr	often	occasionaly	occasionaly	hardlyevr	hardlyevr	hardlyevr	occasionaly	hardlyevr	occasionaly	hardlyevr	occasionaly
282	20	Male	Married	hardlyevr	occasionally	never	never	never	never	never	hardlyevr	occasionally	never	never	never	never	never	never	never	hardlyevr	never	hardly	never	never	never	never	never	never	occasionaly	occasionaly	occasionaly	hardlyevr	occasionaly	never	never	occasionaly	never	never	often	nearlyallthetime	hardly	hardlyevr	hardlyevr	never	never	hardlyevr	hardlyevr	never	never
283	13	Male	Single	hardlyevr	occasionally	nearlyallthetime	never	nearlyallthetime	occasionally	occasionaly	nearlyallthetime	occasionally	occasionally	never	occasionaly	nearlyallthetime	occasionaly	nearlyallthetime	nearlyallthetime	occasionaly	occasionaly	often	nearlyallthetime	nearlyallthetime	often	hardlyevr	nearlyallthetime	never	nearlyallthetime	nearlyallthetime	hardlyevr	occasionaly	often	hardlyevr	occasionaly	nearlyallthetime	nearlyallthetime	never	nearlyallthetime	nearlyallthetime	never	hardlyevr	occasionaly	often	nearlyallthetime	nearlyallthetime	never	nearlyallthetime	never
284	26	Male	Married	hardlyevr	occasionally	hardlyevr	never	often	hardlyevr	hardlyevr	hardlyevr	never	hardlyevr	never	never	often	occasionaly	occasionaly	hardlyevr	never	never	hardly	never	never	never	never	never	never	hardlyevr	often	hardlyevr	never	never	never	occasionaly	hardlyevr	never	never	occasionaly	often	never	never	never	never	never	never	never	never	never
285	20	Male	Single	hardlyevr	occasionally	never	hardlyevr	often	occasionally	hardlyevr	never	never	occasionally	hardlyevr	never	hardlyevr	never	occasionaly	occasionaly	hardlyevr	hardlyevr	occasionaly	hardlyevr	never	never	occasionaly	occasionaly	hardlyevr	never	nearlyallthetime	often	occasionaly	hardlyevr	occasionaly	hardlyevr	hardlyevr	never	occasionaly	occasionaly	often	hardly	never	never	never	occasionaly	hardlyevr	often	never	never
286	61	Male	Married	hardlyevr	hardlyevr	never	hardlyevr	hardlyevr	never	hardlyevr	hardlyevr	never	hardlyevr	hardlyevr	never	never	never	never	never	never	never	hardly	never	never	never	never	never	never	hardlyevr	occasionaly	occasionaly	occasionaly	occasionaly	occasionaly	occasionaly	hardlyevr	never	occasionaly	occasionaly	nearlyallthetime	never	hardlyevr	hardlyevr	never	hardlyevr	never	never	never	never
287	27	Male	Single	hardlyevr	hardlyevr	hardlyevr	occasionally	hardlyevr	occasionally	never	often	hardlyevr	occasionally	often	occasionaly	often	hardlyevr	often	never	hardlyevr	never	hardly	often	often	occasionaly	hardlyevr	occasionaly	hardlyevr	often	occasionaly	hardlyevr	never	hardlyevr	never	hardlyevr	hardlyevr	hardlyevr	hardlyevr	occasionaly	hardlyevr	occasionaly	hardlyevr	occasionaly	hardlyevr	hardlyevr	occasionaly	often	ocasionaly	often
288	29	Male	Married	hardlyevr	hardlyevr	hardlyevr	never	hardlyevr	never	occasionaly	never	hardlyevr	never	never	hardlyevr	hardlyevr	hardlyevr	hardly	never	never	often	occasionaly	never	hardlyevr	never	never	never	hardlyevr	never	hardlyevr	hardlyevr	hardlyevr	hardlyevr	hardlyevr	hardlyevr	occasionaly	never	never	occasionaly	occasionaly	never	hardlyevr	never	never	never	hardlyevr	never	hardlyevr	never
289	24	Male	Single	hardlyevr	occasionally	never	hardlyevr	occasionally	hardlyevr	hardlyevr	occasionally	hardlyevr	hardlyevr	hardlyevr	hardlyevr	never	hardlyevr	never	occasionaly	never	never	often	often	hardlyevr	never	occasionaly	never	never	never	occasionaly	often	hardlyevr	occasionaly	occasionaly	hardlyevr	hardlyevr	never	occasionaly	nearlyallthetime	nearlyallthetime	never	occasionaly	never	never	hardlyevr	hardlyevr	never	never	never
290	45	Male	Married	occasionally	occasionally	occasionally	never	never	never	never	never	hardlyevr	never	hardlyevr	never	occasionaly	occasionaly	occasionaly	occasionaly	occasionaly	never	hardly	hardlyevr	hardlyevr	hardlyevr	hardlyevr	hardlyevr	hardlyevr	hardlyevr	often	nearlyallthetime	occasionaly	occasionaly	occasionaly	hardlyevr	hardlyevr	occasionaly	hardlyevr	hardlyevr	occasionaly	hardly	occasionaly	hardlyevr	occasionaly	hardlyevr	occasionaly	hardlyevr	never	never
291	42	Male	Married	occasionally	often	never	often	nearlyallthetime	never	occasionaly	nearlyallthetime	occasionally	never	often	occasionaly	nearlyallthetime	hardlyevr	often	never	never	never	occasionaly	occasionaly	often	often	never	occasionaly	nearlyallthetime	often	never	occasionaly	occasionaly	never	occasionaly	often	often	hardlyevr	hardlyevr	often	never	occasionaly	often	nearlyallthetime	never	never	occasionaly	occasionaly	often	hardlyevr
292	20	Male	Single	nearlyallthetime	occasionally	never	occasionally	nearlyallthetime	occasionally	never	never	occasionally	often	often	often	hardlyevr	nearlyallthetime	occasionaly	never	hardlyevr	occasionaly	hardly	often	often	nearlyallthetime	nearlyallthetime	occasionaly	never	often	often	nearlyallthetime	hardlyevr	occasionaly	often	nearlyallthetime	hardlyevr	never	hardlyevr	never	never	never	never	hardlyevr	often	nearlyallthetime	often	often	nearlyallthetime	nearlyallthetime
293	35	Male	Single	never	never	occasionally	occasionally	hardlyevr	never	nearlyallthetime	often	hardlyevr	occasionally	occasionaly	never	often	nearlyallthetime	hardly	often	occasionaly	never	never	hardlyevr	occasionaly	often	often	hardlyevr	occasionaly	occasionaly	never	nearlyallthetime	never	occasionaly	occasionaly	never	often	never	hardlyevr	nearlyallthetime	occasionaly	never	occasionaly	nearlyallthetime	never	occasionaly	hardlyevr	occasionaly	hardlyevr	hardlyevr
294	25	Male	Single	never	hardlyevr	hardlyevr	occasionally	hardlyevr	occasionally	often	hardlyevr	occasionally	hardlyevr	occasionaly	often	often	occasionaly	hardly	occasionaly	occasionaly	never	hardly	occasionaly	occasionaly	hardlyevr	hardlyevr	occasionaly	hardlyevr	often	hardlyevr	occasionaly	hardlyevr	occasionaly	often	hardlyevr	hardlyevr	occasionaly	never	occasionaly	hardlyevr	often	occasionaly	never	occasionaly	hardlyevr	often	occasionaly	hardlyevr	occasionaly
295	26	Male	Married	occasionally	occasionally	occasionally	occasionally	often	often	often	often	often	often	occasionaly	occasionaly	occasionaly	often	often	often	often	often	often	occasionaly	occasionaly	never	never	hardlyevr	hardlyevr	nearlyallthetime	occasionaly	often	often	never	never	never	hardlyevr	never	hardlyevr	nearlyallthetime	nearlyallthetime	hardly	hardlyevr	hardlyevr	hardlyevr	hardlyevr	hardlyevr	never	ocasionaly	never
296	24	Male	Married	hardlyevr	occasionally	never	hardlyevr	occasionally	hardlyevr	occasionaly	never	hardlyevr	hardlyevr	never	occasionaly	occasionaly	often	occasionaly	never	never	often	occasionaly	hardlyevr	hardlyevr	never	never	never	hardlyevr	hardlyevr	often	occasionaly	occasionaly	occasionaly	never	never	occasionaly	never	hardlyevr	hardlyevr	never	never	hardlyevr	never	never	hardlyevr	never	never	often	never
297	32	Male	Married	often	occasionally	often	occasionally	nearlyallthetime	never	never	never	occasionally	occasionally	never	never	never	never	never	never	never	nearlyallthetime	often	often	often	often	often	often	hardlyevr	occasionaly	nearlyallthetime	often	nearlyallthetime	never	never	never	hardlyevr	occasionaly	occasionaly	often	nearlyallthetime	hardly	hardlyevr	hardlyevr	occasionaly	often	often	often	ocasionaly	occasionaly
298	26	Male	Married	never	never	occasionally	occasionally	occasionally	occasionally	often	nearlyallthetime	often	hardlyevr	never	never	never	hardlyevr	occasionaly	often	often	never	never	hardlyevr	hardlyevr	hardlyevr	occasionaly	nearlyallthetime	nearlyallthetime	nearlyallthetime	often	hardlyevr	occasionaly	never	never	occasionaly	often	often	often	occasionaly	occasionaly	hardly	never	hardlyevr	occasionaly	often	nearlyallthetime	often	never	never
299	27	Male	Single	never	hardlyevr	never	never	hardlyevr	nearlyallthetime	nearlyallthetime	occasionally	often	occasionally	never	occasionaly	often	occasionaly	nearlyallthetime	never	never	never	hardly	occasionaly	often	nearlyallthetime	never	never	never	never	never	hardlyevr	occasionaly	never	nearlyallthetime	often	often	often	often	hardlyevr	nearlyallthetime	occasionaly	hardlyevr	never	hardlyevr	often	nearlyallthetime	nearlyallthetime	nearlyallthetime	often
300	22	Male	Married	never	hardlyevr	occasionally	often	nearlyallthetime	often	occasionaly	hardlyevr	never	hardlyevr	occasionaly	often	nearlyallthetime	often	occasionaly	hardlyevr	never	never	hardly	occasionaly	often	nearlyallthetime	often	often	often	often	often	occasionaly	hardlyevr	hardlyevr	hardlyevr	hardlyevr	hardlyevr	hardlyevr	occasionaly	often	often	often	often	often	nearlyallthetime	nearlyallthetime	occasionaly	hardlyevr	hardlyevr	hardlyevr
301	35	Male	Married	never	hardlyevr	hardlyevr	hardlyevr	hardlyevr	hardlyevr	occasionaly	occasionally	never	never	never	hardlyevr	never	hardlyevr	never	hardlyevr	never	never	hardly	often	often	often	often	occasionaly	hardlyevr	hardlyevr	occasionaly	hardlyevr	hardlyevr	hardlyevr	hardlyevr	hardlyevr	hardlyevr	occasionaly	occasionaly	occasionaly	occasionaly	often	nearlyallthetime	nearlyallthetime	nearlyallthetime	nearlyallthetime	often	nearlyallthetime	often	nearlyallthetime
302	25	Male	Married	occasionally	often	hardlyevr	never	occasionally	nearlyallthetime	occasionaly	never	hardlyevr	occasionally	often	hardlyevr	never	never	never	never	occasionaly	often	often	hardlyevr	occasionaly	never	never	hardlyevr	occasionaly	often	nearlyallthetime	often	occasionaly	never	never	never	never	hardlyevr	occasionaly	often	occasionaly	never	never	never	hardlyevr	often	hardlyevr	never	never	never
303	29	Male	Single	never	never	occasionally	occasionally	often	never	nearlyallthetime	occasionally	never	nearlyallthetime	never	occasionaly	often	occasionaly	hardly	occasionaly	often	never	never	often	occasionaly	never	occasionaly	occasionaly	never	hardlyevr	occasionaly	often	hardlyevr	occasionaly	never	never	occasionaly	hardlyevr	hardlyevr	occasionaly	nearlyallthetime	nearlyallthetime	never	often	occasionaly	often	hardlyevr	nearlyallthetime	never	occasionaly
304	28	Male	Married	never	hardlyevr	nearlyallthetime	often	never	never	hardlyevr	often	hardlyevr	occasionally	never	occasionaly	occasionaly	never	occasionaly	often	nearlyallthetime	never	nearlyallthetime	occasionaly	occasionaly	often	hardlyevr	never	occasionaly	never	occasionaly	never	occasionaly	hardlyevr	often	never	occasionaly	occasionaly	nearlyallthetime	occasionaly	never	never	hardlyevr	occasionaly	nearlyallthetime	often	hardlyevr	hardlyevr	ocasionaly	occasionaly
305	45	Male	Single	never	never	occasionally	occasionally	hardlyevr	nearlyallthetime	occasionaly	never	occasionally	nearlyallthetime	never	occasionaly	often	occasionaly	never	occasionaly	nearlyallthetime	occasionaly	hardly	never	often	nearlyallthetime	hardlyevr	often	occasionaly	hardlyevr	often	occasionaly	never	never	occasionaly	occasionaly	occasionaly	often	hardlyevr	never	occasionaly	often	hardlyevr	often	hardlyevr	occasionaly	hardlyevr	occasionaly	hardlyevr	occasionaly
306	19	Male	Single	never	occasionally	occasionally	never	nearlyallthetime	hardlyevr	occasionaly	hardlyevr	often	occasionally	often	hardlyevr	occasionaly	never	hardly	occasionaly	hardlyevr	never	hardly	never	occasionaly	occasionaly	often	occasionaly	never	occasionaly	nearlyallthetime	often	never	occasionaly	occasionaly	never	nearlyallthetime	occasionaly	never	occasionaly	occasionaly	often	hardlyevr	never	occasionaly	hardlyevr	occasionaly	hardlyevr	ocasionaly	hardlyevr
307	18	Male	Single	never	hardlyevr	occasionally	often	often	often	often	often	often	often	often	often	often	occasionaly	occasionaly	occasionaly	occasionaly	never	hardly	occasionaly	often	nearlyallthetime	often	occasionaly	occasionaly	occasionaly	occasionaly	occasionaly	often	often	often	often	occasionaly	hardlyevr	hardlyevr	hardlyevr	hardlyevr	hardly	hardlyevr	hardlyevr	occasionaly	occasionaly	occasionaly	occasionaly	often	often
308	25	Male	Single	never	never	never	never	hardlyevr	never	hardlyevr	never	never	never	never	never	never	hardlyevr	never	never	never	never	never	never	never	never	never	never	never	never	never	never	never	never	never	never	never	never	never	never	never	never	never	never	never	never	never	never	never	never
309	34	Male	Single	never	never	never	never	hardlyevr	hardlyevr	never	never	never	hardlyevr	never	never	never	never	never	hardlyevr	never	never	never	never	never	never	never	never	hardlyevr	never	hardlyevr	hardlyevr	hardlyevr	hardlyevr	hardlyevr	never	never	never	never	never	never	never	hardlyevr	never	never	never	never	hardlyevr	never	never
310	35	Male	Married	never	never	never	never	never		hardlyevr	never	hardlyevr	never	never	never	never	hardlyevr	hardly	never	hardlyevr	never	never	never	never	never	never	never		hardlyevr	never	never	never	never	never	never	never	never	never	never	never	never	never	hardlyevr	never	never	never	never	never	never
311	29	Male	Married	hardlyevr	hardlyevr	hardlyevr	never	occasionally	occasionally	hardlyevr	occasionally	never	hardlyevr	hardlyevr	never	occasionaly	hardlyevr	occasionaly	occasionaly	occasionaly	occasionaly	hardly	occasionaly	hardlyevr	hardlyevr	never	hardlyevr	never	hardlyevr	hardlyevr	nearlyallthetime	nearlyallthetime	often	occasionaly	hardlyevr	never	occasionaly	never	occasionaly	often	nearlyallthetime	never	hardlyevr	occasionaly	hardlyevr	occasionaly	hardlyevr	ocasionaly	hardlyevr
312	28	Male	Married	never	often	hardlyevr	often	hardlyevr	hardlyevr	occasionaly	often	occasionally	nearlyallthetime	occasionaly	hardlyevr	hardlyevr	occasionaly	nearlyallthetime	often	hardlyevr	hardlyevr	never	hardlyevr	often	occasionaly	often	occasionaly	often	hardlyevr	often	occasionaly	often	occasionaly	often	hardlyevr	often	occasionaly	nearlyallthetime	occasionaly	often	hardly	often	hardlyevr	often	occasionaly	hardlyevr	often	ocasionaly	hardlyevr
313	23	Male	Single	occasionally	hardlyevr	hardlyevr	never	often	occasionally	hardlyevr	occasionally	often	nearlyallthetime	nearlyallthetime	occasionaly	nearlyallthetime	often	often	nearlyallthetime	hardlyevr	nearlyallthetime	often	nearlyallthetime	often	hardlyevr	occasionaly	nearlyallthetime	hardlyevr	occasionaly	nearlyallthetime	nearlyallthetime	occasionaly	occasionaly	hardlyevr	never	often	hardlyevr	nearlyallthetime	nearlyallthetime	nearlyallthetime	hardly	often	hardlyevr	occasionaly	often	nearlyallthetime	never	never	never
314	25	Male	Married	never	never	never	never	never	never	nearlyallthetime	never	never	nearlyallthetime	never	never	never	nearlyallthetime	never	never	never	hardlyevr	hardly	hardlyevr	hardlyevr	never	never	never	never	hardlyevr	hardlyevr	never	never	never	never	never	never	hardlyevr	occasionaly	occasionaly	hardlyevr	often	often	often	often	occasionaly	occasionaly	hardlyevr	hardlyevr	hardlyevr
315	26	Male	Married	never	hardlyevr	hardlyevr	hardlyevr	nearlyallthetime	nearlyallthetime	nearlyallthetime	hardlyevr	hardlyevr	occasionally	occasionaly	occasionaly	nearlyallthetime	often	nearlyallthetime	occasionaly	hardlyevr	never	hardly	occasionaly	occasionaly	occasionaly	often	nearlyallthetime	nearlyallthetime	nearlyallthetime	occasionaly	hardlyevr	occasionaly	hardlyevr	hardlyevr	never	never	never	never	occasionaly	occasionaly	often	often	hardlyevr	never	often	occasionaly	often	often	occasionaly
316	30	Male	Married	hardlyevr	occasionally	occasionally	often	occasionally	occasionally	occasionaly	often	often	hardlyevr	hardlyevr	occasionaly	occasionaly	often	occasionaly	often	hardlyevr	often	occasionaly	often	occasionaly	often	often	often	often	occasionaly	occasionaly	hardlyevr	hardlyevr	occasionaly	occasionaly	often	often	often	often	often	occasionaly	occasionaly	occasionaly	occasionaly	hardlyevr	hardlyevr	hardlyevr	never	never	never
317	31	Male	Single	never	hardlyevr	hardlyevr	hardlyevr	never	hardlyevr	hardlyevr	never	never	hardlyevr	never	hardlyevr	often	hardlyevr	hardly	hardlyevr	hardlyevr	hardlyevr	hardly	never	hardlyevr	never	never	never	never	hardlyevr	never	occasionaly	hardlyevr	never	often	never	never	never	hardlyevr	nearlyallthetime	often	never	never	never	hardlyevr	never	never	never	nearlyallthetime	never
318	31	Male	Married	hardlyevr	never	never	never	never	hardlyevr	hardlyevr	never	never	hardlyevr	never	hardlyevr	never	never	never	hardlyevr	never	never	never	never	hardlyevr	never	never	never	never	hardlyevr	hardlyevr	hardlyevr	hardlyevr	never	occasionaly	hardlyevr	often	never	hardlyevr	often	often	never	never	hardlyevr	never	never	never	often	never	never
319	28	Male	Married	never	hardlyevr	never	occasionally	often	nearlyallthetime	occasionaly	occasionally	often	often	nearlyallthetime	often	often	often	occasionaly	occasionaly	occasionaly	often	nearlyallthetime	nearlyallthetime	nearlyallthetime	often	often	often	occasionaly	occasionaly	often	often	often	often	never	hardlyevr	hardlyevr	never	never	never	hardlyevr	hardly	occasionaly	occasionaly	often	often	often	occasionaly	ocasionaly	occasionaly
320	28	Male	Single	occasionally	occasionally	occasionally	occasionally	occasionally	occasionally	hardlyevr	never	never	never	never	never	hardlyevr	hardlyevr	hardly	hardlyevr	hardlyevr	hardlyevr	hardly	occasionaly	hardlyevr	hardlyevr	hardlyevr	never	never	occasionaly	often	often	hardlyevr	hardlyevr	never	never	often	never	hardlyevr	often	often	never	never	hardlyevr	occasionaly	occasionaly	hardlyevr	hardlyevr	hardlyevr	never
321	28	Male	Married	hardlyevr	occasionally	never	never	hardlyevr	hardlyevr	never	hardlyevr	never	hardlyevr	never	hardlyevr	never	hardlyevr	never	hardlyevr	never	never	hardly	never	never	never	never	never	never	hardlyevr	nearlyallthetime	nearlyallthetime	hardlyevr	hardlyevr	never	never	often	never	hardlyevr	nearlyallthetime	nearlyallthetime	never	never	never	never	never	never	never	never	never
322	22	Male	Single	never	hardlyevr	never	never	never	hardlyevr	often	hardlyevr	hardlyevr	hardlyevr	never	hardlyevr	never	hardlyevr	never	never	never	never	never	hardlyevr	never	occasionaly	never	occasionaly	never	never	hardlyevr	occasionaly	never	hardlyevr	hardlyevr	hardlyevr	never	occasionaly	never	hardlyevr	hardlyevr	hardly	never	hardlyevr	hardlyevr	hardlyevr	hardlyevr	never	never	never
323	50	Male	Married	occasionally	hardlyevr	hardlyevr	hardlyevr	occasionally	occasionally	occasionaly	hardlyevr	never	never	hardlyevr	hardlyevr	hardlyevr	never	occasionaly	occasionaly	hardlyevr	occasionaly	hardly	occasionaly	hardlyevr	never	hardlyevr	never	never	never	often	nearlyallthetime	occasionaly	occasionaly	occasionaly	hardlyevr	often	never	hardlyevr	occasionaly	often	never	hardlyevr	hardlyevr	hardlyevr	hardlyevr	occasionaly	hardlyevr	never	never
324	32	Male	Married	never	hardlyevr	hardlyevr	occasionally	occasionally	hardlyevr	hardlyevr	hardlyevr	hardlyevr	occasionally	occasionaly	occasionaly	occasionaly	never	never	never	never	never	never	never	never	occasionaly	hardlyevr	never	never	never	occasionaly	occasionaly	occasionaly	occasionaly	never	never	never	hardlyevr	hardlyevr	hardlyevr	hardlyevr	hardly	never	never	hardlyevr	occasionaly	occasionaly	occasionaly	ocasionaly	often
325	23	Male	Single	never	never	never	never	never	never	never	never	nearlyallthetime	never	never	often	never	never	never	never	never	never	hardly	hardlyevr	hardlyevr	never	never	hardlyevr	occasionaly	hardlyevr	hardlyevr	hardlyevr	never	never	never	never	hardlyevr	occasionaly	occasionaly	occasionaly	often	often	occasionaly	occasionaly	occasionaly	never	never	hardlyevr	never	hardlyevr
326	28	Male	Married	never	never	never	never	never	never	nearlyallthetime	never	occasionally	never	never	nearlyallthetime	never	never	never	often	nearlyallthetime	never	hardly	hardlyevr	hardlyevr	occasionaly	occasionaly	occasionaly	occasionaly	often	never	never	often	often	often	often	occasionaly	occasionaly	hardlyevr	hardlyevr	never	never	never	never	hardlyevr	hardlyevr	hardlyevr	never	never	never
327	24	Male	Single	hardlyevr	occasionally	never	never	hardlyevr	hardlyevr	never	hardlyevr	never	hardlyevr	never	hardlyevr	never	hardlyevr	never	hardlyevr	never	never	hardly	never	never	never	never	never	never	hardlyevr	nearlyallthetime	nearlyallthetime	hardlyevr	hardlyevr	never	never	often	never	hardlyevr	nearlyallthetime	nearlyallthetime	never	never	never	never	never	never	never	never	never
328	19	Male	Single	hardlyevr	hardlyevr	hardlyevr	occasionally	occasionally	occasionally	hardlyevr	hardlyevr	often	often	often	occasionaly	never	never	hardly	occasionaly	occasionaly	nearlyallthetime	nearlyallthetime	nearlyallthetime	nearlyallthetime	nearlyallthetime	never	never	hardlyevr	hardlyevr	hardlyevr	hardlyevr	occasionaly	occasionaly	often	often	often	nearlyallthetime	often	often	occasionaly	occasionaly	hardlyevr	never	hardlyevr	hardlyevr	occasionaly	occasionaly	often	often
329	26	Male	Single	hardlyevr	hardlyevr	occasionally	occasionally	often	often	never	never	hardlyevr	often	hardlyevr	occasionaly	hardlyevr	often	nearlyallthetime	often	often	never	occasionaly	occasionaly	occasionaly	often	often	occasionaly	often	hardlyevr	never	hardlyevr	occasionaly	often	nearlyallthetime	often	occasionaly	hardlyevr	never	hardlyevr	occasionaly	often	nearlyallthetime	nearlyallthetime	nearlyallthetime	nearlyallthetime	nearlyallthetime	often	ocasionaly	often
330	22	Male	Single	occasionally	occasionally	hardlyevr	occasionally	occasionally	occasionally	often	often	often	often	occasionaly	occasionaly	hardlyevr	hardlyevr	hardly	hardlyevr	hardlyevr	never	never	hardlyevr	hardlyevr	hardlyevr	hardlyevr	occasionaly	occasionaly	occasionaly	often	often	often	nearlyallthetime	often	nearlyallthetime	nearlyallthetime	nearlyallthetime	often	often	occasionaly	occasionaly	occasionaly	hardlyevr	hardlyevr	hardlyevr	hardlyevr	hardlyevr	ocasionaly	occasionaly
331	28	Male	Single	never	hardlyevr	occasionally	occasionally	occasionally	often	often	often	nearlyallthetime	nearlyallthetime	often	often	often	occasionaly	occasionaly	occasionaly	occasionaly	never	never	hardlyevr	hardlyevr	hardlyevr	occasionaly	occasionaly	occasionaly	occasionaly	often	often	often	occasionaly	occasionaly	occasionaly	occasionaly	hardlyevr	hardlyevr	hardlyevr	hardlyevr	occasionaly	occasionaly	occasionaly	occasionaly	occasionaly	occasionaly	hardlyevr	hardlyevr	hardlyevr
332	29	Male	Single	never	hardlyevr	occasionally	occasionally	often	often	often	often	occasionally	occasionally	occasionaly	occasionaly	often	occasionaly	occasionaly	occasionaly	occasionaly	never	never	hardlyevr	hardlyevr	hardlyevr	hardlyevr	hardlyevr	hardlyevr	hardlyevr	occasionaly	occasionaly	occasionaly	occasionaly	occasionaly	occasionaly	occasionaly	occasionaly	occasionaly	often	often	often	often	often	often	often	often	often	often	often
333	27	Male	Single	hardlyevr	hardlyevr	occasionally	occasionally	occasionally	often	often	often	occasionally	occasionally	often	often	often	often	occasionaly	occasionaly	occasionaly	occasionaly	occasionaly	often	occasionaly	occasionaly	occasionaly	occasionaly	hardlyevr	hardlyevr	hardlyevr	occasionaly	occasionaly	occasionaly	often	often	occasionaly	occasionaly	occasionaly	hardlyevr	hardlyevr	hardly	never	never	never	never	hardlyevr	hardlyevr	hardlyevr	occasionaly
334	29	Male	Single	occasionally	occasionally	hardlyevr	hardlyevr	occasionally	occasionally	hardlyevr	never	often	often	occasionaly	often	occasionaly	occasionaly	hardly	hardlyevr	occasionaly	hardlyevr	never	never	hardlyevr	hardlyevr	never	occasionaly	occasionaly	often	often	nearlyallthetime	nearlyallthetime	nearlyallthetime	often	occasionaly	occasionaly	occasionaly	often	often	occasionaly	never	never	hardlyevr	occasionaly	occasionaly	hardlyevr	hardlyevr	ocasionaly	often
335	45	Male	Married	never	hardlyevr	hardlyevr	hardlyevr	occasionally	occasionally	occasionaly	occasionally	often	often	occasionaly	occasionaly	occasionaly	occasionaly	hardly	hardlyevr	hardlyevr	never	hardly	hardlyevr	hardlyevr	hardlyevr	hardlyevr	hardlyevr	hardlyevr	hardlyevr	occasionaly	occasionaly	occasionaly	occasionaly	occasionaly	hardlyevr	hardlyevr	hardlyevr	occasionaly	occasionaly	hardlyevr	hardly	occasionaly	hardlyevr	hardlyevr	hardlyevr	occasionaly	hardlyevr	hardlyevr	hardlyevr
336	29	Male	Married	never	hardlyevr	hardlyevr	hardlyevr	occasionally	occasionally	occasionaly	occasionally	occasionally	occasionally	hardlyevr	hardlyevr	hardlyevr	hardlyevr	hardly	hardlyevr	occasionaly	never	hardly	hardlyevr	hardlyevr	hardlyevr	hardlyevr	occasionaly	occasionaly	occasionaly	occasionaly	occasionaly	occasionaly	occasionaly	occasionaly	occasionaly	occasionaly	hardlyevr	hardlyevr	hardlyevr	hardlyevr	hardly	occasionaly	occasionaly	occasionaly	occasionaly	hardlyevr	hardlyevr	ocasionaly	occasionaly
337	24	Male	Single	hardlyevr	hardlyevr	hardlyevr	hardlyevr	occasionally	often	often	often	nearlyallthetime	nearlyallthetime	hardlyevr	hardlyevr	hardlyevr	nearlyallthetime	occasionaly	hardlyevr	occasionaly	hardlyevr	hardly	hardlyevr	hardlyevr	occasionaly	nearlyallthetime	often	often	occasionaly	occasionaly	hardlyevr	hardlyevr	hardlyevr	occasionaly	often	often	often	nearlyallthetime	nearlyallthetime	nearlyallthetime	often	nearlyallthetime	often	often	often	hardlyevr	nearlyallthetime	ocasionaly	occasionaly
338	27	Male	Married	never	hardlyevr	occasionally	occasionally	often	often	nearlyallthetime	nearlyallthetime	nearlyallthetime	often	occasionaly	often	often	occasionaly	occasionaly	occasionaly	occasionaly	hardlyevr	hardly	occasionaly	occasionaly	occasionaly	often	often	often	often	occasionaly	occasionaly	occasionaly	nearlyallthetime	nearlyallthetime	nearlyallthetime	often	occasionaly	occasionaly	occasionaly	occasionaly	occasionaly	occasionaly	hardlyevr	hardlyevr	hardlyevr	never	never	hardlyevr	occasionaly
339	18	Male	Single	never	never	hardlyevr	hardlyevr	occasionally	occasionally	often	often	occasionally	occasionally	occasionaly	occasionaly	occasionaly	hardlyevr	hardly	hardlyevr	hardlyevr	hardlyevr	hardly	occasionaly	occasionaly	occasionaly	often	often	nearlyallthetime	nearlyallthetime	nearlyallthetime	often	often	occasionaly	occasionaly	occasionaly	hardlyevr	hardlyevr	hardlyevr	occasionaly	occasionaly	often	often	occasionaly	hardlyevr	hardlyevr	occasionaly	occasionaly	hardlyevr	hardlyevr
340	29	Male	Married	hardlyevr	hardlyevr	occasionally	occasionally	occasionally	occasionally	occasionaly	often	often	occasionally	occasionaly	occasionaly	occasionaly	occasionaly	often	often	occasionaly	hardlyevr	hardly	hardlyevr	occasionaly	occasionaly	occasionaly	occasionaly	occasionaly	occasionaly	hardlyevr	hardlyevr	hardlyevr	occasionaly	occasionaly	occasionaly	occasionaly	occasionaly	hardlyevr	hardlyevr	hardlyevr	hardly	occasionaly	occasionaly	occasionaly	occasionaly	occasionaly	occasionaly	ocasionaly	hardlyevr
[truncated: 6 more columns]
